# Supplementary material for: 4-Nitro-1-[(trimethyl­sil­yl)ethyn­yl]benzene: low-temperature polymorph at 100 K
Source: Acta Crystallogr Sect E Struct Rep Online. 2012 Aug 8;68(Pt 9):o2652. doi: 10.1107/S1600536812034034 (PMC3435679; doi:10.1107/S1600536812034034)
Supplement: Supplementary file 1 [file e-68-o2652-sup1.cif]

##############################################################################
#                                                                            #
# This CIF contains the data in a paper accepted for publication in          #
# Acta Crystallographica Section E. It conforms to the requirements of       #
# Notes for Authors for Acta Crystallographica Section E, and has been       #
# peer reviewed under the auspices of the IUCr Commission on Journals.       #
#                                                                            #
# Full details of the Crystallographic Information File format               #
# are given in the paper "The Crystallographic Information File (CIF):       #
# a New Standard Archive File for Crystallography" by S. R. Hall, F. H.      #
# Allen and I. D. Brown [Acta Cryst. (1991), A47, 655-685].                  #
#                                                                            #
# The current version of the core CIF dictionary is obtainable from          #
# ftp://ftp.iucr.org/pub/cif_core.dic.                                       #
#                                                                            #
# Software is freely available for graphical display of the structure(s)     #
# in this CIF. For information consult the CIF software page                 #
# http://www.iucr.org/resources/cif/software.                                #
#                                                                            #
# This file may be used for bona fide research purposes within the           #
# scientific community so long as proper attribution is given to the journal # 
# article from which it was obtained.                                        #
#                                                                            #
##############################################################################
data_global
_audit_creation_method     'WinGX routine CIF_UPDATE'
_audit_conform_dict_name     cif_core.dic
_audit_conform_dict_version     2.3
_journal_date_recd_electronic     2012-07-27
_journal_date_accepted     2012-07-30
_journal_name_full     'Acta Crystallographica, Section E'
_journal_year     2012
_journal_volume     68
_journal_issue      9
_journal_page_first     o2652
_journal_page_last     o2652
_journal_paper_category     QO
_journal_paper_doi     10.1107/S1600536812034034
_journal_coeditor_code     SU2491
_publ_contact_author_name     'Fronczek, Frank R.'
_publ_contact_author_address
;
Department of Chemistry
Louisiana State University
Baton Rouge
LA 70803-1804
USA
;
_publ_contact_author_email     ffroncz@lsu.edu
_publ_contact_author_fax     '225-578-3458'
_publ_contact_author_phone     '225-578-8270'
_publ_section_title
;
4-Nitro-1-[(trimethylsilyl)ethynyl]benzene: low-temperature polymorph at 100 K
;
_publ_section_title_footnote
;
 CAS 75867-38-8.
;
loop_
    _publ_author_name
    _publ_author_footnote
    _publ_author_address
    'Millican, Jasmine N.' .
;
Department of Chemistry
Louisiana State University
Baton Rouge
LA 70803-1804
USA
;
    'Fronczek, Frank R.' .
;
Department of Chemistry
Louisiana State University
Baton Rouge
LA 70803-1804
USA
;
    'Watkins, Steve F.' .
;
Department of Chemistry
Louisiana State University
Baton Rouge
LA 70803-1804
USA
;
data_I
_audit_creation_method     'WinGX routine CIF_UPDATE'
_chemical_name_systematic
;
4-Nitro-1-[(trimethylsilyl)ethynyl]benzene
;
_chemical_formula_moiety     'C11 H13 N1 O2 Si1'
_chemical_formula_sum     'C11 H13 N1 O2 Si1'
_chemical_formula_iupac     'C11 H13 N1 O2 Si1'
_chemical_formula_weight     219.31
_symmetry_cell_setting     orthorhombic
_symmetry_space_group_name_H-M     'P 21 21 21'
_symmetry_space_group_name_Hall     'P 2ac 2ab'
loop_
    _symmetry_equiv_pos_as_xyz
    'x, y, z'
    '-x+1/2, -y, z+1/2'
    'x+1/2, -y+1/2, -z'
    '-x, y+1/2, -z+1/2'
_cell_length_a     10.222(2)
_cell_length_b     7.128(2)
_cell_length_c     16.537(4)
_cell_angle_alpha     90
_cell_angle_beta     90
_cell_angle_gamma     90
_cell_volume     1204.9(5)
_cell_formula_units_Z     4
_cell_measurement_reflns_used     2709
_cell_measurement_theta_min     2.5
_cell_measurement_theta_max     34.3
_cell_measurement_temperature     100.0(5)
_cell_measurement_pressure     101.3
_exptl_crystal_description     'needle fragment'
_exptl_crystal_colour     yellow
_exptl_crystal_size_max     0.20
_exptl_crystal_size_mid     0.15
_exptl_crystal_size_min     0.12
_exptl_crystal_density_diffrn     1.209
_exptl_crystal_density_method     'not measured'
_exptl_crystal_F_000     464
_exptl_absorpt_coefficient_mu     0.176
_exptl_absorpt_correction_type     multi-scan
_exptl_absorpt_process_details     '(SCALEPACK; Otwinowski & Minor, 1997)'
_exptl_absorpt_correction_T_min     0.9657
_exptl_absorpt_correction_T_max     0.9792
_diffrn_ambient_temperature     100.0(5)
_diffrn_radiation_type     MoK\a
_diffrn_radiation_wavelength     0.71073
_diffrn_radiation_source     'sealed tube'
_diffrn_radiation_monochromator     'horizonally mounted graphite crystal'
_diffrn_measurement_device     'Nonius KappaCCD'
_diffrn_measurement_method     ' \w and \f scans'
_diffrn_detector_area_resol_mean     9
_diffrn_reflns_number     17805
_diffrn_reflns_av_R_equivalents     0.032
_diffrn_reflns_theta_min     3.11
_diffrn_reflns_theta_max     33.75
_diffrn_reflns_theta_full     25
_diffrn_measured_fraction_theta_max     0.999
_diffrn_measured_fraction_theta_full     0.998
_diffrn_reflns_limit_h_min     -15
_diffrn_reflns_limit_h_max     15
_diffrn_reflns_limit_k_min     -11
_diffrn_reflns_limit_k_max     11
_diffrn_reflns_limit_l_min     -25
_diffrn_reflns_limit_l_max     25
_diffrn_standards_number     ?
_diffrn_standards_decay_%     ?
_reflns_number_total     4690
_reflns_number_gt     3538
_reflns_threshold_expression     I>2\s(I)
_refine_ls_structure_factor_coef     Fsqd
_refine_ls_matrix_type     full
_refine_ls_R_factor_gt     0.0505
_refine_ls_wR_factor_ref     0.1229
_refine_ls_goodness_of_fit_ref     1.024
_refine_ls_restrained_S_all     1.024
_refine_ls_number_reflns     4690
_refine_ls_number_parameters     139
_refine_ls_number_restraints     0
_refine_ls_number_constraints     0
_refine_ls_hydrogen_treatment     constr
_refine_ls_weighting_scheme     calc
_refine_ls_weighting_details
         'calc w=1/[\s^2^(Fo^2^)+(0.0460P)^2^+0.4973P] where P=(Fo^2^+2Fc^2^)/3'
_atom_sites_solution_hydrogens     geom
_atom_sites_solution_primary     direct
_atom_sites_solution_secondary     difmap
_refine_ls_shift/su_max     0.000
_refine_diff_density_max     0.364
_refine_diff_density_min     -0.317
_refine_ls_extinction_method     none
_refine_ls_abs_structure_details     'Flack (1983), 1953 Bijvoet pairs'
_refine_ls_abs_structure_Flack     0.35(15)
loop_
    _atom_type_symbol
    _atom_type_description
    _atom_type_scat_dispersion_real
    _atom_type_scat_dispersion_imag
    _atom_type_scat_source
    C C 0.0033 0.0016 'International Tables Vol C Tables 4.2.6.8 and 6.1.1.4'
    H H 0 0 'International Tables Vol C Tables 4.2.6.8 and 6.1.1.4'
    N N 0.0061 0.0033 'International Tables Vol C Tables 4.2.6.8 and 6.1.1.4'
    O O 0.0106 0.006 'International Tables Vol C Tables 4.2.6.8 and 6.1.1.4'
    Si Si 0.0817 0.0704 'International Tables Vol C Tables 4.2.6.8 and 6.1.1.4'
_computing_data_collection     'COLLECT (Nonius, 2000)'
_computing_cell_refinement     'DENZO and SCALEPACK (Otwinowski & Minor, 1997)'
_computing_data_reduction     'DENZO and SCALEPACK (Otwinowski & Minor, 1997)'
_computing_structure_solution     'SIR2002 (Burla <i>et al.</i>, 2003)'
_computing_structure_refinement     'SHELXL97 (Sheldrick, 2008)'
_computing_molecular_graphics     'ORTEP-3 for Windows (Farrugia, 1997)'
_computing_publication_material     'WinGX (Farrugia, 1999)'
loop_
    _atom_site_type_symbol
    _atom_site_label
    _atom_site_fract_x
    _atom_site_fract_y
    _atom_site_fract_z
    _atom_site_U_iso_or_equiv
    _atom_site_adp_type
    _atom_site_calc_flag
    _atom_site_refinement_flags
    _atom_site_occupancy
    _atom_site_disorder_assembly
    _atom_site_disorder_group
    C C1 0.67962(16) 0.2773(3) 0.66604(9) 0.0270(3) Uani d . 1 . .
    C C2 0.77829(16) 0.2789(3) 0.70632(9) 0.0252(3) Uani d . 1 . .
    C C3 0.89002(14) 0.2769(3) 0.75911(9) 0.0218(3) Uani d . 1 . .
    C C4 1.01780(16) 0.2851(3) 0.72849(9) 0.0262(3) Uani d . 1 . .
    H H4 1.0316 0.2956 0.6719 0.031 Uiso calc R 1 . .
    C C5 1.12430(15) 0.2779(3) 0.78050(10) 0.0265(3) Uani d . 1 . .
    H H5 1.2111 0.2842 0.7602 0.032 Uiso calc R 1 . .
    C C6 1.10107(14) 0.2614(3) 0.86239(9) 0.0234(3) Uani d . 1 . .
    C C7 0.97590(14) 0.2541(3) 0.89480(9) 0.0242(3) Uani d . 1 . .
    H H7 0.9629 0.2433 0.9515 0.029 Uiso calc R 1 . .
    C C8 0.87080(14) 0.2629(3) 0.84253(9) 0.0225(3) Uani d . 1 . .
    H H8 0.7843 0.2594 0.8635 0.027 Uiso calc R 1 . .
    C C9 0.5612(2) 0.2384(5) 0.50094(10) 0.0415(5) Uani d . 1 . .
    H H9A 0.6112 0.1226 0.4926 0.062 Uiso calc R 1 . .
    H H9B 0.6129 0.3459 0.4825 0.062 Uiso calc R 1 . .
    H H9C 0.4794 0.2322 0.4702 0.062 Uiso calc R 1 . .
    C C10 0.4263(2) 0.0658(3) 0.64911(14) 0.0376(5) Uani d . 1 . .
    H H10A 0.4097 0.0836 0.707 0.056 Uiso calc R 1 . .
    H H10B 0.475 -0.0512 0.6409 0.056 Uiso calc R 1 . .
    H H10C 0.3429 0.0593 0.6201 0.056 Uiso calc R 1 . .
    C C10B 0.4280(2) 0.4829(3) 0.62787(15) 0.0394(5) Uani d . 1 . .
    H H10D 0.477 0.5912 0.6075 0.059 Uiso calc R 1 . .
    H H10E 0.4124 0.4982 0.686 0.059 Uiso calc R 1 . .
    H H10F 0.3439 0.4742 0.5996 0.059 Uiso calc R 1 . .
    N N1 1.21298(13) 0.2499(3) 0.91772(9) 0.0345(3) Uani d . 1 . .
    O O1 1.32160(13) 0.2830(3) 0.89090(11) 0.0531(4) Uani d . 1 . .
    O O2 1.19270(16) 0.2043(4) 0.98780(9) 0.0670(7) Uani d . 1 . .
    Si Si1 0.52365(4) 0.26554(7) 0.61012(3) 0.02349(11) Uani d . 1 . .
loop_
    _atom_site_aniso_label
    _atom_site_aniso_U_11
    _atom_site_aniso_U_22
    _atom_site_aniso_U_33
    _atom_site_aniso_U_12
    _atom_site_aniso_U_13
    _atom_site_aniso_U_23
    C1 0.0248(7) 0.0341(10) 0.0221(7) 0.0007(8) -0.0007(6) -0.0014(7)
    C2 0.0248(7) 0.0291(9) 0.0219(6) 0.0008(7) -0.0009(5) -0.0006(7)
    C3 0.0208(6) 0.0240(8) 0.0207(6) 0.0008(7) -0.0020(5) 0.0005(6)
    C4 0.0247(7) 0.0345(9) 0.0194(6) 0.0007(8) 0.0022(6) 0.0026(6)
    C5 0.0189(6) 0.0334(10) 0.0270(7) -0.0001(7) 0.0027(5) 0.0008(8)
    C6 0.0183(6) 0.0274(9) 0.0245(6) 0.0001(8) -0.0048(5) -0.0022(8)
    C7 0.0223(6) 0.0311(8) 0.0192(5) 0.0013(8) -0.0001(5) -0.0013(7)
    C8 0.0177(6) 0.0285(9) 0.0212(6) -0.0005(7) 0.0001(5) -0.0016(7)
    C9 0.0392(9) 0.0626(15) 0.0228(7) -0.0031(12) -0.0018(7) -0.0023(10)
    C10 0.0296(10) 0.0364(12) 0.0467(12) 0.0002(8) 0.0011(9) 0.0090(9)
    C10B 0.0310(10) 0.0343(11) 0.0530(13) 0.0074(8) -0.0112(10) -0.0091(9)
    N1 0.0235(6) 0.0442(10) 0.0357(7) 0.0034(8) -0.0094(6) -0.0075(9)
    O1 0.0217(6) 0.0733(12) 0.0641(10) -0.0078(7) -0.0111(7) 0.0065(11)
    O2 0.0388(8) 0.136(2) 0.0264(7) 0.0166(12) -0.0122(6) -0.0023(10)
    Si1 0.02129(18) 0.0293(2) 0.01984(18) 0.00030(19) -0.00383(15) -0.00043(19)
_geom_special_details
;
All e.s.d.'s (except the e.s.d. in the dihedral angle between two l.s. planes)
are estimated using the full covariance matrix. The cell e.s.d.'s are taken
into account individually in the estimation of e.s.d.'s in distances, angles
and torsion angles; correlations between e.s.d.'s in cell parameters are only
used when they are defined by crystal symmetry. An approximate (isotropic)
treatment of cell e.s.d.'s is used for estimating e.s.d.'s involving l.s.
planes.
;
loop_
    _geom_bond_atom_site_label_1
    _geom_bond_atom_site_label_2
    _geom_bond_site_symmetry_2
    _geom_bond_distance
    _geom_bond_publ_flag
    C1 C2 . 1.209(2) ?
    C1 Si1 . 1.8450(17) ?
    C2 C3 . 1.438(2) ?
    C3 C8 . 1.397(2) ?
    C3 C4 . 1.402(2) ?
    C4 C5 . 1.388(2) ?
    C4 H4 . 0.95 ?
    C5 C6 . 1.380(2) ?
    C5 H5 . 0.95 ?
    C6 C7 . 1.388(2) ?
    C6 N1 . 1.4671(19) ?
    C7 C8 . 1.380(2) ?
    C7 H7 . 0.95 ?
    C8 H8 . 0.95 ?
    C9 Si1 . 1.8560(18) ?
    C9 H9A . 0.98 ?
    C9 H9B . 0.98 ?
    C9 H9C . 0.98 ?
    C10 Si1 . 1.853(2) ?
    C10 H10A . 0.98 ?
    C10 H10B . 0.98 ?
    C10 H10C . 0.98 ?
    C10B Si1 . 1.856(2) ?
    C10B H10D . 0.98 ?
    C10B H10E . 0.98 ?
    C10B H10F . 0.98 ?
    N1 O1 . 1.219(2) ?
    N1 O2 . 1.221(2) ?
loop_
    _geom_angle_atom_site_label_1
    _geom_angle_atom_site_label_2
    _geom_angle_atom_site_label_3
    _geom_angle_site_symmetry_1
    _geom_angle_site_symmetry_3
    _geom_angle
    _geom_angle_publ_flag
    C2 C1 Si1 . . 176.09(16) ?
    C1 C2 C3 . . 175.90(18) ?
    C8 C3 C4 . . 119.38(13) ?
    C8 C3 C2 . . 119.25(14) ?
    C4 C3 C2 . . 121.36(14) ?
    C5 C4 C3 . . 120.35(14) ?
    C5 C4 H4 . . 119.8 ?
    C3 C4 H4 . . 119.8 ?
    C6 C5 C4 . . 118.44(14) ?
    C6 C5 H5 . . 120.8 ?
    C4 C5 H5 . . 120.8 ?
    C5 C6 C7 . . 122.73(14) ?
    C5 C6 N1 . . 118.86(13) ?
    C7 C6 N1 . . 118.42(14) ?
    C8 C7 C6 . . 118.29(13) ?
    C8 C7 H7 . . 120.9 ?
    C6 C7 H7 . . 120.9 ?
    C7 C8 C3 . . 120.81(13) ?
    C7 C8 H8 . . 119.6 ?
    C3 C8 H8 . . 119.6 ?
    Si1 C9 H9A . . 109.5 ?
    Si1 C9 H9B . . 109.5 ?
    H9A C9 H9B . . 109.5 ?
    Si1 C9 H9C . . 109.5 ?
    H9A C9 H9C . . 109.5 ?
    H9B C9 H9C . . 109.5 ?
    Si1 C10 H10A . . 109.5 ?
    Si1 C10 H10B . . 109.5 ?
    H10A C10 H10B . . 109.5 ?
    Si1 C10 H10C . . 109.5 ?
    H10A C10 H10C . . 109.5 ?
    H10B C10 H10C . . 109.5 ?
    Si1 C10B H10D . . 109.5 ?
    Si1 C10B H10E . . 109.5 ?
    H10D C10B H10E . . 109.5 ?
    Si1 C10B H10F . . 109.5 ?
    H10D C10B H10F . . 109.5 ?
    H10E C10B H10F . . 109.5 ?
    O1 N1 O2 . . 123.47(16) ?
    O1 N1 C6 . . 118.21(16) ?
    O2 N1 C6 . . 118.31(15) ?
    C1 Si1 C10 . . 108.92(10) ?
    C1 Si1 C10B . . 109.77(10) ?
    C10 Si1 C10B . . 107.68(10) ?
    C1 Si1 C9 . . 108.27(8) ?
    C10 Si1 C9 . . 111.68(12) ?
    C10B Si1 C9 . . 110.51(12) ?
loop_
    _geom_torsion_atom_site_label_1
    _geom_torsion_atom_site_label_2
    _geom_torsion_atom_site_label_3
    _geom_torsion_atom_site_label_4
    _geom_torsion_site_symmetry_1
    _geom_torsion_site_symmetry_2
    _geom_torsion_site_symmetry_3
    _geom_torsion_site_symmetry_4
    _geom_torsion
    _geom_torsion_publ_flag
    C8 C3 C4 C5 . . . . 0.5(3) ?
    C2 C3 C4 C5 . . . . -178.28(19) ?
    C3 C4 C5 C6 . . . . 0.4(3) ?
    C4 C5 C6 C7 . . . . -0.9(3) ?
    C4 C5 C6 N1 . . . . 178.80(18) ?
    C5 C6 C7 C8 . . . . 0.3(3) ?
    N1 C6 C7 C8 . . . . -179.33(18) ?
    C6 C7 C8 C3 . . . . 0.6(3) ?
    C4 C3 C8 C7 . . . . -1.0(3) ?
    C2 C3 C8 C7 . . . . 177.76(18) ?
    C5 C6 N1 O1 . . . . 10.6(3) ?
    C7 C6 N1 O1 . . . . -169.7(2) ?
    C5 C6 N1 O2 . . . . -168.0(2) ?
    C7 C6 N1 O2 . . . . 11.7(3) ?
