# Supplementary material for: 4-Nitro-1-[(trimethyl­sil­yl)ethyn­yl]benzene: low-temperature polymorph at 100 K
Source: Acta Crystallogr Sect E Struct Rep Online. 2012 Aug 8;68(Pt 9):o2652. doi: 10.1107/S1600536812034034 (PMC3435679; doi:10.1107/S1600536812034034)
Supplement: Supplementary file 2 [file e-68-o2652-Isup2.hkl]

#
# h,k,l, Fc-squared, Fo-squared, sigma(Fo-squared) and status flag
#
# data_jastwini
data_I
_shelx_title ' jassfw C11 H13 N O2 Si in P 21 21 21'
_shelx_refln_list_code          4
_shelx_F_calc_maximum      222.66
_exptl_crystal_F_000       464.00
_reflns_d_resolution_high  0.6396
 
loop_
 _symmetry_equiv_pos_as_xyz
 'x, y, z'
 '-x+1/2, -y, z+1/2'
 'x+1/2, -y+1/2, -z'
 '-x, y+1/2, -z+1/2'
 
_cell_length_a    10.2220
_cell_length_b     7.1280
_cell_length_c    16.5370
_cell_angle_alpha  90.000
_cell_angle_beta   90.000
_cell_angle_gamma  90.000
 
_shelx_F_squared_multiplier     1.000
 
loop_
 _refln_index_h
 _refln_index_k
 _refln_index_l
 _refln_F_squared_calc
 _refln_F_squared_meas
 _refln_F_squared_sigma
 _refln_observed_status
   2   0   0     2625.25     2580.98     57.67 o
   4   0   0      174.71      164.93      4.74 o
   6   0   0      480.01      422.89     11.95 o
   8   0   0        9.55        8.75      1.72 o
  10   0   0      358.00      345.87     10.80 o
  12   0   0       80.21       80.80      4.51 o
  14   0   0       44.10       28.71      8.48 o
   1   1   0       45.97       40.14      1.01 o
   2   1   0      981.11      990.98     14.13 o
   3   1   0       36.15       33.73      1.22 o
   4   1   0      164.98      180.19      2.84 o
   5   1   0        0.11        0.70      0.52 o
   6   1   0     1332.38     1282.30     19.84 o
   7   1   0        2.59        1.92      0.70 o
   8   1   0      164.66      154.60      3.61 o
   9   1   0        0.00        1.24      0.87 o
  10   1   0      182.26      180.19      4.97 o
  11   1   0        3.60        0.70      1.55 o
  12   1   0      235.89      247.54      9.97 o
  13   1   0        0.40        3.82      2.79 o
  14   1   0       22.39       17.61      4.32 o
  15   1   0        0.25       -5.57      6.31 o
   0   2   0    49579.48    48896.08   2031.38 o
   1   2   0      304.39      317.51      5.17 o
   2   2   0        3.00        2.11      0.89 o
   3   2   0      147.09      126.76      2.07 o
   4   2   0      747.48      692.68     10.42 o
   5   2   0      469.34      442.09      7.21 o
   6   2   0     1492.76     1416.07     22.84 o
   7   2   0        2.81        0.35      1.22 o
   8   2   0      246.82      242.16      9.44 o
   9   2   0       67.40       68.05      3.69 o
  10   2   0      308.49      322.70     10.44 o
  11   2   0       29.20       29.29      3.14 o
  12   2   0      222.00      243.82     13.61 o
  13   2   0        8.88       10.98      5.24 o
  14   2   0      137.64      139.86     12.49 o
  15   2   0        1.62        8.75      5.38 o
   1   3   0      248.28      267.88      5.19 o
   2   3   0      922.01      971.95     15.64 o
   3   3   0        0.98        0.87      1.05 o
   4   3   0      582.98      583.43      8.29 o
   5   3   0       34.74       30.73      1.60 o
   6   3   0      836.07      840.91     16.08 o
   7   3   0       11.42       13.95      2.26 o
   8   3   0       28.17       29.56      2.74 o
   9   3   0        0.93       -1.74      2.44 o
  10   3   0       18.29       18.62      2.96 o
  11   3   0        5.17        9.62      3.36 o
  12   3   0       86.70       94.63      6.67 o
  13   3   0        0.01        3.66      3.64 o
  14   3   0       26.31       29.15      5.42 o
  15   3   0        1.58      -11.53     11.53 o
   0   4   0    15247.18    17446.02    627.61 o
   1   4   0        0.19       -0.87      1.22 o
   2   4   0      567.32      573.28     11.38 o
   3   4   0       12.74       14.15      1.59 o
   4   4   0      190.78      153.28      3.28 o
   5   4   0      300.12      309.09      5.57 o
   6   4   0      128.34      131.57      3.94 o
   7   4   0       10.53       10.80      1.92 o
   8   4   0       56.72       58.61      3.43 o
   9   4   0      203.54      200.96      6.74 o
  10   4   0       91.29       82.23      4.79 o
  11   4   0       58.39       57.80      4.22 o
  12   4   0       66.00       62.51      6.88 o
  13   4   0        1.05        5.77      4.69 o
  14   4   0       20.50       15.16      5.96 o
   1   5   0       12.25       17.07      1.97 o
   2   5   0        0.13        1.57      1.76 o
   3   5   0      110.75      102.49      3.75 o
   4   5   0       13.31       18.62      1.71 o
   5   5   0        0.01        0.70      1.20 o
   6   5   0      225.15      227.21      7.16 o
   7   5   0       15.39       17.61      3.00 o
   8   5   0       55.82       63.14      4.62 o
   9   5   0       31.53       34.97      4.06 o
  10   5   0       69.72       78.68      4.69 o
  11   5   0       59.85       54.04      6.20 o
  12   5   0       77.29       74.51      7.06 o
  13   5   0        3.47       16.41      6.95 o
  14   5   0        8.66       13.28      7.51 o
   0   6   0     2559.89     2538.24     79.79 o
   1   6   0        7.99        8.90      2.60 o
   2   6   0      235.22      268.31      8.64 o
   3   6   0       19.88       18.62      4.34 o
   4   6   0       64.24       75.44      3.90 o
   5   6   0      226.11      251.71      7.54 o
   6   6   0       42.13       40.64      5.38 o
   7   6   0        0.34        3.31      3.31 o
   8   6   0       77.92       88.07      5.70 o
   9   6   0      136.22      135.23      8.29 o
  10   6   0       32.57       28.01      5.87 o
  11   6   0       35.47       29.43      6.15 o
  12   6   0       31.24       40.82      7.25 o
  13   6   0        0.59        1.57      4.53 o
   1   7   0       80.79       84.39      5.57 o
   2   7   0       49.19       45.31      4.62 o
   3   7   0       21.16       23.34      3.19 o
   4   7   0       48.54       55.61      4.93 o
   5   7   0       60.30       64.18      6.34 o
   6   7   0       82.47       93.61      7.14 o
   7   7   0       14.30        7.68      4.39 o
   8   7   0        0.32        1.24      3.83 o
   9   7   0        0.16        8.36      3.97 o
  10   7   0        0.01        9.79      7.02 o
  11   7   0        3.75       10.98      7.00 o
  12   7   0       10.03       13.08      8.40 o
   0   8   0      406.30      389.37     20.31 o
   1   8   0       22.69       17.74      4.67 o
   2   8   0       67.99       78.43      5.85 o
   3   8   0       36.24       43.90      5.59 o
   4   8   0       16.08       16.74      5.94 o
   5   8   0      145.14      159.90      9.34 o
   6   8   0        9.36        5.91      6.60 o
   7   8   0        6.67       16.53      5.57 o
   8   8   0       23.57       18.85      4.70 o
   9   8   0       66.69       46.57      7.56 o
  10   8   0        3.38       23.34     10.98 o
  11   8   0        9.01       28.15      8.68 o
   1   9   0       12.43        9.62      4.91 o
   2   9   0        1.76       -5.38      5.38 o
   3   9   0        7.00        8.21      5.37 o
   4   9   0        0.70        2.60      4.67 o
   5   9   0        0.45       12.70      6.31 o
   6   9   0       12.79       12.51      5.03 o
   7   9   0        8.57       17.61      7.53 o
   8   9   0        1.79        0.35      4.39 o
   9   9   0       13.82       17.28     16.90 o
   0  10   0       48.01       39.30      9.27 o
   1  10   0        0.57        8.36      5.73 o
   2  10   0       15.46        2.60      8.15 o
   3  10   0       29.80       36.22      7.32 o
   4  10   0        1.53        1.03      5.21 o
   5  10   0       27.08        7.82      6.27 o
   6  10   0        0.41        5.91      4.16 o
   7  10   0        1.32       -2.26      4.69 o
   1  11   0        9.98       14.95      7.96 o
   2  11   0        0.49        2.77      8.52 o
   2   0   1        1.33        2.77      0.52 o
   3   0   1      633.27      568.85      9.44 o
   4   0   1      701.40      624.95      9.90 o
   5   0   1      379.65      438.78      8.29 o
   6   0   1       88.18       79.84      2.35 o
   7   0   1       31.41       28.57      1.41 o
   8   0   1     1776.65     1765.07     35.49 o
   9   0   1     1186.75     1196.80     23.75 o
  10   0   1      168.13      159.55      4.67 o
  11   0   1      190.58      201.32      5.24 o
  12   0   1      170.16      185.54      6.11 o
  13   0   1       23.67       26.50      3.68 o
  14   0   1       31.44       28.15      4.34 o
  15   0   1        0.97       -2.11      6.29 o
 -15   1   1        4.14       -2.60      4.51 o
 -14   1   1        0.74        8.21      5.75 o
 -13   1   1       12.73       10.80      3.29 o
 -12   1   1       16.66       15.99      4.32 o
 -11   1   1       92.32       93.61      4.09 o
 -10   1   1      117.30      109.01      3.03 o
  -9   1   1      277.16      273.52      5.68 o
  -8   1   1       44.11       46.20      1.62 o
  -7   1   1       96.17       85.61      2.20 o
  -6   1   1       19.07       15.16      1.24 o
  -5   1   1      181.15      171.78      3.47 o
  -4   1   1      497.70      521.41      8.43 o
  -3   1   1       97.04       88.31      1.99 o
  -2   1   1     5501.50     5182.26     64.62 o
  -1   1   1       32.48       42.33      0.85 o
   0   1   1      871.69      839.37     15.30 o
   1   1   1       32.55       43.21      0.87 o
   2   1   1     5501.62     5271.96     74.76 o
   3   1   1       96.14       85.61      1.95 o
   4   1   1      497.06      533.54      8.54 o
   5   1   1      181.99      175.26      3.15 o
   6   1   1       18.91       16.20      0.85 o
   7   1   1       95.98       82.46      2.16 o
   8   1   1       43.90       45.66      1.60 o
   9   1   1      277.08      263.14      7.28 o
  10   1   1      117.15      113.45      4.22 o
  11   1   1       92.47       89.06      4.48 o
  12   1   1       16.74       14.44      3.12 o
  13   1   1       12.69       18.62      3.99 o
  14   1   1        0.79       -4.18      4.18 o
  15   1   1        4.15        6.43      4.01 o
 -15   2   1       16.65       38.33      8.66 o
 -14   2   1       38.34       36.71      4.32 o
 -13   2   1        5.34       -1.57      3.31 o
 -12   2   1       67.32       62.93      7.33 o
 -11   2   1       84.02       80.56      4.27 o
 -10   2   1       26.03       21.10      2.42 o
  -9   2   1      553.19      535.37     12.21 o
  -8   2   1     1153.14     1147.11     24.15 o
  -7   2   1      132.32      133.08      3.34 o
  -6   2   1      408.84      394.60      7.33 o
  -5   2   1     1129.01     1169.57     19.86 o
  -4   2   1     1813.43     1823.21     31.57 o
  -3   2   1      304.99      289.01      4.49 o
  -2   2   1     1332.13     1394.29     23.66 o
  -1   2   1     3999.90     4135.27     69.60 o
   0   2   1     1301.45     1326.15     25.96 o
   1   2   1     4000.76     4131.87     69.56 o
   2   2   1     1330.73     1383.47     19.63 o
   3   2   1      305.53      284.09      4.01 o
   4   2   1     1812.61     1836.76     26.03 o
   5   2   1     1128.51     1184.97     20.91 o
   6   2   1      409.71      387.82      7.28 o
   7   2   1      132.13      134.60      4.29 o
   8   2   1     1153.87     1168.66     27.07 o
   9   2   1      554.01      558.83     16.22 o
  10   2   1       26.55       26.36      3.52 o
  11   2   1       83.79       81.99      4.55 o
  12   2   1       67.04       66.32      4.95 o
  13   2   1        5.29        8.50      6.24 o
  14   2   1       38.11       35.91      7.60 o
  15   2   1       16.68       18.85      4.70 o
 -15   3   1       11.44        6.10      5.61 o
 -14   3   1        7.65        4.69      5.19 o
 -13   3   1        8.53        2.94      4.70 o
 -12   3   1       10.24       10.80      4.34 o
 -11   3   1       30.61       34.65      3.41 o
 -10   3   1       54.91       55.23      3.92 o
  -9   3   1      107.68      102.23      4.27 o
  -8   3   1       73.85       67.61      3.47 o
  -7   3   1      157.62      146.18      5.42 o
  -6   3   1       98.02       85.12      2.68 o
  -5   3   1      245.39      241.34      4.91 o
  -4   3   1      747.59      746.50     11.53 o
  -3   3   1      446.35      439.88      7.20 o
  -2   3   1     1364.99     1339.64     23.19 o
  -1   3   1      208.21      240.12      4.91 o
   0   3   1      638.76      669.27     13.66 o
   1   3   1      209.08      240.52      5.31 o
   2   3   1     1364.31     1275.68     22.63 o
   3   3   1      446.38      447.11      6.69 o
   4   3   1      746.37      727.86      9.97 o
   5   3   1      246.38      241.34      4.51 o
   6   3   1       97.91       87.58      3.21 o
   7   3   1      156.79      147.14      4.48 o
   8   3   1       73.49       69.37      3.75 o
   9   3   1      107.17       98.52      4.98 o
  10   3   1       54.63       51.18      4.15 o
  11   3   1       30.85       31.76      3.87 o
  12   3   1       10.35       16.74      4.76 o
  13   3   1        8.57        3.14      5.75 o
  14   3   1        7.67        4.86      5.42 o
  15   3   1       11.50        2.77      6.93 o
 -14   4   1       21.18       22.70      5.54 o
 -13   4   1       23.18       28.01      5.59 o
 -12   4   1       80.08       68.71      6.34 o
 -11   4   1       61.15       62.30      4.58 o
 -10   4   1       85.48       81.03      4.51 o
  -9   4   1      367.08      365.78     10.10 o
  -8   4   1      723.53      733.57     16.45 o
  -7   4   1       21.20       21.83      2.84 o
  -6   4   1      162.46      172.13      4.49 o
  -5   4   1      232.08      235.23      4.86 o
  -4   4   1      182.14      184.11      4.65 o
  -3   4   1      265.67      260.58      5.54 o
  -2   4   1       75.58       76.81      2.77 o
  -1   4   1       69.96       94.63      3.08 o
   0   4   1     2631.05     2844.90     52.09 o
   1   4   1       70.50       88.07      3.22 o
   2   4   1       75.56       76.59      3.00 o
   3   4   1      265.07      267.88      5.19 o
   4   4   1      181.49      192.07      3.66 o
   5   4   1      231.41      236.45      5.28 o
   6   4   1      162.58      169.02      5.49 o
   7   4   1       21.46       12.89      2.75 o
   8   4   1      723.81      731.43     18.55 o
   9   4   1      368.19      390.42      9.91 o
  10   4   1       86.03       92.07      4.81 o
  11   4   1       60.84       56.60      4.37 o
  12   4   1       79.91       82.46      6.48 o
  13   4   1       22.97       29.86      5.63 o
  14   4   1       21.04       26.50      5.03 o
 -14   5   1        3.24       12.70      9.02 o
 -13   5   1        8.53        3.66      5.91 o
 -12   5   1       51.04       39.97      5.51 o
 -11   5   1       65.54       61.46      6.41 o
 -10   5   1       44.63       35.12      4.37 o
  -9   5   1      162.27      165.61      6.11 o
  -8   5   1      145.45      149.06      5.80 o
  -7   5   1      101.46      105.45      5.16 o
  -6   5   1       14.49       18.85      1.60 o
  -5   5   1       36.39       36.38      1.92 o
  -4   5   1      122.56      124.69      4.13 o
  -3   5   1       90.89       90.31      3.52 o
  -2   5   1      415.83      388.33      8.33 o
  -1   5   1      139.38      131.25      3.62 o
   0   5   1       26.72       36.06      2.86 o
   1   5   1      139.32      140.49      3.76 o
   2   5   1      416.86      381.60      9.29 o
   3   5   1       90.27       84.15      2.91 o
   4   5   1      122.74      117.72      3.73 o
   5   5   1       36.95       40.82      2.20 o
   6   5   1       14.41       21.59      2.82 o
   7   5   1      101.51      107.35      4.11 o
   8   5   1      144.70      152.63      6.20 o
   9   5   1      162.32      160.23      6.34 o
  10   5   1       44.39       42.33      4.29 o
  11   5   1       65.55       69.58      5.51 o
  12   5   1       51.28       47.47      5.45 o
  13   5   1        8.48       16.41      4.49 o
  14   5   1        3.30       -2.60      7.82 o
 -13   6   1       16.44       12.06      5.59 o
 -12   6   1       26.91       27.18      6.74 o
 -11   6   1       21.38       24.76      5.52 o
 -10   6   1       52.08       51.18      5.30 o
  -9   6   1       82.61       70.91      6.45 o
  -8   6   1      293.77      325.09     12.86 o
  -7   6   1       34.28       46.39      4.32 o
  -6   6   1       99.74      125.87      6.22 o
  -5   6   1      105.63      105.17      4.06 o
  -4   6   1      104.78      108.45      5.51 o
  -3   6   1      129.83      128.85      5.70 o
  -2   6   1       56.18       63.76      3.80 o
  -1   6   1       28.78       25.82      3.62 o
   0   6   1     1202.53     1289.86     32.23 o
   1   6   1       29.33       28.85      3.69 o
   2   6   1       55.96       65.68      4.49 o
   3   6   1      129.50      135.23      4.91 o
   4   6   1      104.27       97.74      4.44 o
   5   6   1      105.25      110.38      3.89 o
   6   6   1       99.86      117.72      6.01 o
   7   6   1       34.39       35.12      3.76 o
   8   6   1      294.21      311.43     12.11 o
   9   6   1       83.19       77.74      5.82 o
  10   6   1       52.52       55.02      4.30 o
  11   6   1       21.18       25.30      5.44 o
  12   6   1       26.72       27.18      5.78 o
  13   6   1       16.30        6.43      5.42 o
 -12   7   1        9.94       -2.77      7.46 o
 -11   7   1        9.44       32.51     10.09 o
 -10   7   1        4.86       -1.38      7.96 o
  -9   7   1       48.32       41.32      6.11 o
  -8   7   1       47.68       57.40      6.20 o
  -7   7   1       91.66       95.40      7.21 o
  -6   7   1       58.99       66.53      6.03 o
  -5   7   1       32.58       33.41      4.88 o
  -4   7   1      126.44      127.65      8.05 o
  -3   7   1       51.22       42.00      4.44 o
  -2   7   1       69.39       72.47      6.29 o
  -1   7   1       31.78       35.75      4.74 o
   0   7   1        1.84       -4.02      4.02 o
   1   7   1       32.04       42.33      5.16 o
   2   7   1       69.00       57.40      5.00 o
   3   7   1       51.52       58.21      4.23 o
   4   7   1      126.03      124.69      8.26 o
   5   7   1       32.68       29.29      5.28 o
   6   7   1       58.94       66.32      6.24 o
   7   7   1       91.41       91.83      7.09 o
   8   7   1       47.44       39.15      5.12 o
   9   7   1       48.18       52.51      6.11 o
  10   7   1        4.76        1.92      6.11 o
  11   7   1        9.45        8.75      9.91 o
  12   7   1       10.00       23.97     15.64 o
 -11   8   1        3.46       10.12     12.00 o
 -10   8   1       26.52       18.07      7.86 o
  -9   8   1       10.61       12.89      7.87 o
  -8   8   1      108.10      103.83     10.23 o
  -7   8   1       17.14       21.10      5.09 o
  -6   8   1       33.38       39.15      6.78 o
  -5   8   1       44.20       44.43      5.28 o
  -4   8   1       30.33       27.87      5.02 o
  -3   8   1       49.27       48.57      5.33 o
  -2   8   1       12.96       27.18      6.46 o
  -1   8   1       17.73       31.17      5.16 o
   0   8   1      453.33      466.86     16.53 o
   1   8   1       18.02       15.47      5.19 o
   2   8   1       12.86       11.86      3.82 o
   3   8   1       49.19       44.25      5.98 o
   4   8   1       30.07       26.36      5.70 o
   5   8   1       44.06       36.22      5.56 o
   6   8   1       33.48       37.18      6.27 o
   7   8   1       17.14       18.97      5.40 o
   8   8   1      108.39      105.45      8.94 o
   9   8   1       10.80        0.35      5.96 o
  10   8   1       26.71        7.46      7.51 o
  11   8   1        3.43        4.36     11.34 o
  -9   9   1       25.85       22.96      8.47 o
  -8   9   1       34.22       40.47     10.07 o
  -7   9   1       19.09       13.28      6.25 o
  -6   9   1        6.17       -4.36      6.45 o
  -5   9   1        2.32        1.74      5.40 o
  -4   9   1        6.73       11.50      6.45 o
  -3   9   1       13.96       10.28      5.59 o
  -2   9   1       12.78       14.15      6.85 o
  -1   9   1       61.39       80.80      6.17 o
   0   9   1        0.04       11.50      6.45 o
   1   9   1       61.36       77.28      6.27 o
   2   9   1       12.89        0.00      1.74 o
   3   9   1       14.03       20.38      5.24 o
   4   9   1        6.78       -0.70      6.59 o
   5   9   1        2.37       -1.57      6.46 o
   6   9   1        6.15       10.45      6.66 o
   7   9   1       19.14       27.74      6.81 o
   8   9   1       34.06       15.37      5.38 o
   9   9   1       25.89       24.90      8.69 o
  -7  10   1        5.76       21.59      9.81 o
  -6  10   1        3.19        2.60      2.60 o
  -5  10   1        4.46        5.21      5.91 o
  -4  10   1        8.10        4.51      6.79 o
  -3  10   1        8.50       11.69     11.38 o
  -2  10   1       12.00        8.50      8.31 o
  -1  10   1        1.46        6.10      6.25 o
   0  10   1      244.51      261.86     14.09 o
   1  10   1        1.49        3.31      6.31 o
   2  10   1       12.01       23.97      8.54 o
   3  10   1        8.40        7.11      6.41 o
   4  10   1        7.96        3.47      5.21 o
   5  10   1        4.40        1.24      6.81 o
   6  10   1        3.14       -2.11      4.22 o
   7  10   1        5.77        8.50      5.78 o
  -2  11   1        1.23       -0.70      6.59 o
  -1  11   1       12.74       15.16      9.25 o
   0  11   1        2.15        5.57      6.79 o
   1  11   1       12.70        4.86      6.99 o
   2  11   1        1.23        2.26      6.79 o
   1   0   2     2872.66     2890.13     51.10 o
   2   0   2       56.01       48.21      1.10 o
   3   0   2     2515.42     2618.66     43.22 o
   4   0   2      774.28      848.57     13.85 o
   5   0   2       41.14       61.67      1.66 o
   6   0   2      114.52      132.77      3.05 o
   7   0   2      693.10      672.68     12.32 o
   8   0   2      658.54      645.58     12.07 o
   9   0   2        7.84        6.62      1.43 o
  10   0   2       12.30       11.32      1.78 o
  11   0   2      370.13      372.89     10.19 o
  12   0   2        3.04        7.68      2.13 o
  13   0   2      190.92      186.27      6.85 o
  14   0   2        1.75       10.28      6.27 o
  15   0   2        0.40        2.77      4.53 o
 -15   1   2        7.44       -2.26      6.64 o
 -14   1   2        3.93       -1.74      4.18 o
 -13   1   2       63.03       65.47      5.35 o
 -12   1   2       19.64       16.41      2.79 o
 -11   1   2       19.72       19.90      2.23 o
 -10   1   2        4.32        3.14      1.22 o
  -9   1   2      302.45      291.71      6.76 o
  -8   1   2      272.88      262.28      5.12 o
  -7   1   2      110.95      105.17      2.44 o
  -6   1   2      236.70      237.27      4.48 o
  -5   1   2       69.92       51.18      1.32 o
  -4   1   2      107.89      102.49      2.14 o
  -3   1   2      386.69      385.23      5.17 o
  -2   1   2     1155.74     1144.43     16.97 o
  -1   1   2    10063.99     9565.89    126.52 o
   0   1   2       20.28       16.41      0.75 o
   1   1   2    10063.16     9486.01    159.41 o
   2   1   2     1154.91     1165.05     18.01 o
   3   1   2      385.44      390.42      6.25 o
   4   1   2      108.21      101.69      2.67 o
   5   1   2       69.39       52.51      1.92 o
   6   1   2      236.51      232.00      7.23 o
   7   1   2      111.30      109.01      3.03 o
   8   1   2      273.04      256.34      5.92 o
   9   1   2      302.51      296.24      7.72 o
  10   1   2        4.30        2.26      2.42 o
  11   1   2       19.69       21.46      3.31 o
  12   1   2       19.61       18.07      3.48 o
  13   1   2       63.00       73.15      6.32 o
  14   1   2        3.92       -0.70      4.53 o
  15   1   2        7.44        6.43      4.88 o
 -15   2   2       13.95        4.86      5.77 o
 -14   2   2        6.59       16.20      6.59 o
 -13   2   2      105.27      107.09     11.74 o
 -12   2   2       23.58       27.18      3.85 o
 -11   2   2       53.81       52.51      3.26 o
 -10   2   2       16.06       16.85      2.28 o
  -9   2   2       86.40       72.70      2.70 o
  -8   2   2      569.64      568.85     10.70 o
  -7   2   2      495.55      501.12      8.28 o
  -6   2   2       94.37       86.59      2.46 o
  -5   2   2      399.35      389.37      6.78 o
  -4   2   2      478.03      520.80      9.04 o
  -3   2   2      314.98      319.39      5.19 o
  -2   2   2      355.39      343.42      5.87 o
  -1   2   2     5877.44     6136.63     84.79 o
   0   2   2       59.50       81.27      2.39 o
   1   2   2     5877.03     6111.84     97.00 o
   2   2   2      354.84      341.95      4.88 o
   3   2   2      316.20      319.39      5.19 o
   4   2   2      478.57      504.67      7.72 o
   5   2   2      398.72      396.19      7.35 o
   6   2   2       94.13       90.82      2.51 o
   7   2   2      495.72      499.93     12.39 o
   8   2   2      568.67      562.58     13.15 o
   9   2   2       85.48       76.59      3.92 o
  10   2   2       15.96       15.68      2.82 o
  11   2   2       53.77       50.80      3.95 o
  12   2   2       23.73       21.22      3.52 o
  13   2   2      105.48      112.33      8.68 o
  14   2   2        6.65        0.52      5.09 o
  15   2   2       13.92       18.97      5.40 o
 -15   3   2       18.11       28.85     16.17 o
 -14   3   2        2.65        7.32      6.29 o
 -13   3   2      106.18      116.29      9.11 o
 -12   3   2       13.14       14.86      3.97 o
 -11   3   2       29.56       27.32      3.31 o
 -10   3   2       19.97       23.21      2.93 o
  -9   3   2      301.72      309.09      9.74 o
  -8   3   2      109.58       98.00      3.92 o
  -7   3   2      347.77      326.99      8.12 o
  -6   3   2      148.55      155.91      3.95 o
  -5   3   2      363.93      323.17      6.17 o
  -4   3   2      340.30      335.16      5.80 o
  -3   3   2      345.89      332.27      5.77 o
  -2   3   2       95.85      110.94      2.79 o
  -1   3   2     2358.38     2447.30     39.18 o
   0   3   2       19.07       18.62      1.36 o
   1   3   2     2358.26     2478.75     42.06 o
   2   3   2       95.36      110.10      2.49 o
   3   3   2      346.02      324.13      5.23 o
   4   3   2      341.05      331.29      5.77 o
   5   3   2      363.69      313.76      5.61 o
   6   3   2      148.50      149.70      4.20 o
   7   3   2      348.23      343.90      9.30 o
   8   3   2      109.95      103.55      4.30 o
   9   3   2      301.78      285.89      8.48 o
  10   3   2       19.98       20.38      2.74 o
  11   3   2       29.56       34.65      3.89 o
  12   3   2       13.07       15.47      4.15 o
  13   3   2      106.21      113.17      8.14 o
  14   3   2        2.62        2.94      3.68 o
  15   3   2       18.08       21.10      7.28 o
 -14   4   2        5.35       15.16      5.03 o
 -13   4   2       92.16       85.61      8.31 o
 -12   4   2       64.39       63.55      6.31 o
 -11   4   2      120.67      117.14      8.85 o
 -10   4   2       18.22       12.33      3.15 o
  -9   4   2       95.69       94.88      4.37 o
  -8   4   2      306.25      311.88      8.85 o
  -7   4   2      187.63      204.72      6.05 o
  -6   4   2       86.43       88.57      3.48 o
  -5   4   2       80.33       81.52      3.10 o
  -4   4   2      302.68      315.63      6.57 o
  -3   4   2       94.46      100.10      2.91 o
  -2   4   2       83.06       92.33      2.79 o
  -1   4   2      733.78      806.06     14.23 o
   0   4   2       85.89      123.22      3.52 o
   1   4   2      733.45      806.06     13.48 o
   2   4   2       83.00       92.33      2.54 o
   3   4   2       95.09       96.95      2.33 o
   4   4   2      303.61      325.09      6.18 o
   5   4   2       79.60       86.34      3.19 o
   6   4   2       86.33       94.37      3.33 o
   7   4   2      187.08      200.58      5.98 o
   8   4   2      305.28      311.43      7.93 o
   9   4   2       94.15       92.07      5.07 o
  10   4   2       18.00       16.53      3.33 o
  11   4   2      120.89      117.42      6.86 o
  12   4   2       64.56       62.93      5.66 o
  13   4   2       92.49       84.15      6.78 o
  14   4   2        5.43       10.28      5.24 o
 -14   5   2        2.97       -2.42      6.78 o
 -13   5   2       14.70       21.95      6.31 o
 -12   5   2       10.33        9.79      5.03 o
 -11   5   2        6.15       12.89      5.02 o
 -10   5   2        7.63       10.98      2.98 o
  -9   5   2       83.97       81.99      5.26 o
  -8   5   2       53.64       55.23      4.11 o
  -7   5   2       33.12       30.87      2.93 o
  -6   5   2       29.58       28.71      2.26 o
  -5   5   2       33.20       32.96      2.74 o
  -4   5   2      195.02      200.58      6.72 o
  -3   5   2      146.55      143.00      4.43 o
  -2   5   2      212.95      183.40      4.65 o
  -1   5   2     1871.53     1960.98     36.24 o
   0   5   2      218.36      181.25      5.33 o
   1   5   2     1870.82     1922.60     31.25 o
   2   5   2      212.48      186.99      5.05 o
   3   5   2      147.22      141.74      3.45 o
   4   5   2      195.04      196.86      5.56 o
   5   5   2       33.33       33.12      1.97 o
   6   5   2       29.31       22.70      3.28 o
   7   5   2       33.46       35.44      3.29 o
   8   5   2       53.75       53.28      3.85 o
   9   5   2       84.05       78.43      4.67 o
  10   5   2        7.60        8.50      3.62 o
  11   5   2        6.12        7.68      4.16 o
  12   5   2       10.31       10.28      5.09 o
  13   5   2       14.69       14.65      5.77 o
  14   5   2        2.98       14.25      5.57 o
 -13   6   2       27.69       16.41      5.45 o
 -12   6   2       37.33       33.28      6.10 o
 -11   6   2       30.65       35.59      8.34 o
 -10   6   2        6.46       11.50      7.33 o
  -9   6   2       85.54       82.94      6.01 o
  -8   6   2      152.84      167.32      7.51 o
  -7   6   2       49.31       44.08      4.20 o
  -6   6   2       73.09       68.92      5.03 o
  -5   6   2       66.47       76.59      5.31 o
  -4   6   2       86.62       98.52      5.51 o
  -3   6   2       11.07       10.12      2.60 o
  -2   6   2       68.57       71.13      4.01 o
  -1   6   2      263.71      264.43      8.15 o
   0   6   2       11.38       23.97      3.62 o
   1   6   2      263.52      276.59      8.78 o
   2   6   2       68.54       73.83      4.76 o
   3   6   2       11.28       13.95      2.96 o
   4   6   2       87.13       79.37      4.23 o
   5   6   2       66.53       72.25      4.27 o
   6   6   2       73.09       84.88      5.84 o
   7   6   2       49.05       46.93      4.88 o
   8   6   2      152.37      156.24      7.93 o
   9   6   2       84.45       89.81      7.25 o
  10   6   2        6.32        9.22      4.16 o
  11   6   2       30.87       38.48      7.04 o
  12   6   2       37.40       45.14      6.92 o
  13   6   2       27.85       17.07      5.56 o
 -12   7   2        1.59       15.99     10.77 o
 -11   7   2        6.49       16.85      8.12 o
 -10   7   2        6.52       15.47      6.24 o
  -9   7   2       71.51       54.25      5.24 o
  -8   7   2        5.63       10.80      4.51 o
  -7   7   2       60.02       54.63      5.66 o
  -6   7   2       93.95      100.10      8.19 o
  -5   7   2       71.46       72.02      6.05 o
  -4   7   2      194.56      228.00      9.16 o
  -3   7   2       40.46       23.21      4.20 o
  -2   7   2       16.22       13.28      3.47 o
  -1   7   2      340.86      382.13     13.94 o
   0   7   2        0.21       -2.60      3.10 o
   1   7   2      340.12      375.44     13.82 o
   2   7   2       15.94       17.74      4.34 o
   3   7   2       40.53       34.65      3.26 o
   4   7   2      194.67      213.10      9.25 o
   5   7   2       71.37       75.19      5.73 o
   6   7   2       94.01      100.63      7.14 o
   7   7   2       60.13       70.47      6.43 o
   8   7   2        5.71       -1.24      4.70 o
   9   7   2       71.53       71.59     10.51 o
  10   7   2        6.52        9.37      4.84 o
  11   7   2        6.50        2.60      6.25 o
  12   7   2        1.56       15.16     10.49 o
 -11   8   2       10.36        4.18     10.80 o
 -10   8   2        0.81       -2.26      8.54 o
  -9   8   2       51.23       63.14     12.79 o
  -8   8   2       61.70       57.60      7.21 o
  -7   8   2        6.51        8.75      6.48 o
  -6   8   2       36.42       33.41      5.80 o
  -5   8   2       23.39       28.57      5.09 o
  -4   8   2       30.95       34.49      5.42 o
  -3   8   2        6.05        3.31      4.91 o
  -2   8   2       48.83       48.38      5.51 o
  -1   8   2       87.98       79.37      7.06 o
   0   8   2        6.51       16.53      4.72 o
   1   8   2       87.89       77.98      6.29 o
   2   8   2       48.83       47.11      5.44 o
   3   8   2        6.14        1.74      4.36 o
   4   8   2       31.14       27.32      4.83 o
   5   8   2       23.52       17.40      4.51 o
   6   8   2       36.39       38.82      5.75 o
   7   8   2        6.38       12.06      6.60 o
   8   8   2       61.51       62.93      9.84 o
   9   8   2       50.70       38.00      6.52 o
  10   8   2        0.78       -2.26     10.64 o
  11   8   2       10.47       -1.38      8.83 o
  -9   9   2       18.00       20.85     10.61 o
  -8   9   2        9.77       -4.36     10.78 o
  -7   9   2        8.67       -0.52      4.02 o
  -6   9   2        6.86        0.00      1.74 o
  -5   9   2        9.42       10.28      5.42 o
  -4   9   2       67.31       86.83      8.61 o
  -3   9   2       14.18        8.36      4.88 o
  -2   9   2       29.51       47.11      6.17 o
  -1   9   2      133.60      124.39      8.54 o
   0   9   2       50.47       65.68      7.49 o
   1   9   2      133.32      137.07     10.19 o
   2   9   2       29.41       47.11      5.80 o
   3   9   2       14.26       17.74      5.23 o
   4   9   2       67.36       66.76      7.77 o
   5   9   2        9.44       28.71      8.07 o
   6   9   2        6.84        6.43      5.56 o
   7   9   2        8.72        0.87      5.07 o
   8   9   2        9.73        2.26      5.92 o
   9   9   2       17.99       27.04     12.07 o
  -6  10   2        6.72       -0.70      2.61 o
  -5  10   2        5.98        5.03      4.49 o
  -4  10   2        6.02        0.35      5.24 o
  -3  10   2        1.80       -0.87      6.31 o
  -2  10   2        1.33        5.21      8.50 o
  -1  10   2       19.83       16.74      6.48 o
   0  10   2        8.11       12.23      7.86 o
   1  10   2       19.80       15.16      5.96 o
   2  10   2        1.35        9.22      8.73 o
   3  10   2        1.84        8.90      6.31 o
   4  10   2        6.13        7.82      5.54 o
   5  10   2        6.03        7.98      6.11 o
   6  10   2        6.74       -1.03      4.32 o
  -2  11   2        2.43        5.77      8.55 o
  -1  11   2       24.12        7.68      6.95 o
   0  11   2        2.17        5.77      7.49 o
   1  11   2       24.04       29.29      8.00 o
   2  11   2        2.38       21.59      6.74 o
   1   0   3     6517.30     6433.79    108.00 o
   2   0   3       26.48       35.91      1.27 o
   3   0   3      133.90      133.08      2.13 o
   4   0   3     3626.19     3817.39     55.45 o
   5   0   3      104.12       95.40      2.32 o
   6   0   3      306.88      283.66      5.33 o
   7   0   3      312.16      306.32      6.46 o
   8   0   3      938.31      894.57     17.37 o
   9   0   3        0.54       -1.06      1.06 o
  10   0   3       98.85      107.35      4.11 o
  11   0   3        7.53        6.29      1.92 o
  12   0   3      324.69      348.82      9.86 o
  13   0   3       15.38       15.99      3.69 o
  14   0   3        0.52       -2.94      4.36 o
  15   0   3        9.09        4.18      5.24 o
 -15   1   3       41.25       48.94      5.91 o
 -14   1   3        1.56        5.03      5.57 o
 -13   1   3       91.27      103.55      5.10 o
 -12   1   3       15.91       15.47      3.33 o
 -11   1   3      177.15      171.10      6.57 o
 -10   1   3       40.83       35.59      1.88 o
  -9   1   3     1489.50     1466.17     27.30 o
  -8   1   3      158.95      155.24      3.62 o
  -7   1   3      648.39      614.44      9.81 o
  -6   1   3      428.15      461.74      7.37 o
  -5   1   3      702.87      704.55     11.22 o
  -4   1   3     2402.37     2554.22     33.36 o
  -3   1   3     1705.52     1678.54     25.96 o
  -2   1   3      512.89      577.70      8.89 o
  -1   1   3     2503.71     2426.45     37.72 o
   0   1   3       16.89       21.10      0.85 o
   1   1   3     2504.59     2442.08     33.92 o
   2   1   3      511.80      568.22      8.82 o
   3   1   3     1704.20     1698.07     27.20 o
   4   1   3     2401.61     2653.91     48.95 o
   5   1   3      702.71      722.89     17.04 o
   6   1   3      427.65      449.90     12.87 o
   7   1   3      648.40      600.77     14.88 o
   8   1   3      159.16      158.22      4.65 o
   9   1   3     1489.38     1459.10     29.25 o
  10   1   3       40.78       42.51      3.95 o
  11   1   3      177.26      189.51      6.53 o
  12   1   3       15.85       15.47      2.80 o
  13   1   3       91.08      101.69      6.66 o
  14   1   3        1.52        6.43      4.01 o
  15   1   3       41.28       44.08      7.37 o
 -15   2   3       24.45       26.10     10.10 o
 -14   2   3        5.19        7.68      4.16 o
 -13   2   3       47.65       42.68      6.72 o
 -12   2   3      109.27      119.72      5.49 o
 -11   2   3        1.18        1.57      1.92 o
 -10   2   3        1.35        1.38      1.74 o
  -9   2   3       69.42       73.61      2.72 o
  -8   2   3      399.55      371.36      7.63 o
  -7   2   3      598.58      569.50      9.44 o
  -6   2   3      415.51      409.43      5.87 o
  -5   2   3      201.15      189.88      2.91 o
  -4   2   3      129.46      151.99      2.60 o
  -3   2   3       79.04       70.70      1.55 o
  -2   2   3     1462.29     1524.36     19.58 o
  -1   2   3     1657.86     1619.58     23.38 o
   0   2   3       62.57       60.03      1.85 o
   1   2   3     1651.07     1614.27     22.26 o
   2   2   3     1464.04     1518.17     21.60 o
   3   2   3       78.70       70.91      1.78 o
   4   2   3      128.86      143.95      2.86 o
   5   2   3      201.24      183.40      3.57 o
   6   2   3      415.59      422.89      8.14 o
   7   2   3      598.48      579.62     11.45 o
   8   2   3      400.16      381.08      9.79 o
   9   2   3       69.67       58.21      3.22 o
  10   2   3        1.45        3.31      2.60 o
  11   2   3        1.20        0.00      1.74 o
  12   2   3      109.06      108.45      6.86 o
  13   2   3       47.60       53.28      5.40 o
  14   2   3        5.24        4.69      3.48 o
  15   2   3       24.38       23.21      6.62 o
 -14   3   3        8.56        6.10      6.78 o
 -13   3   3       78.62       79.62      6.60 o
 -12   3   3        1.98        3.66      4.70 o
 -11   3   3       86.61       66.97      5.61 o
 -10   3   3       20.17       20.73      2.40 o
  -9   3   3      753.48      732.86     19.30 o
  -8   3   3       11.75       11.69      2.07 o
  -7   3   3      497.20      472.58      9.18 o
  -6   3   3      494.12      481.22      9.84 o
  -5   3   3      402.29      419.09      7.56 o
  -4   3   3     1568.89     1538.82     22.79 o
  -3   3   3      991.00     1032.96     16.97 o
  -2   3   3      167.42      196.12      3.69 o
  -1   3   3      529.23      554.48      8.71 o
   0   3   3      259.14      284.09      5.78 o
   1   3   3      530.27      550.75      9.29 o
   2   3   3      167.58      201.71      3.75 o
   3   3   3      989.11     1045.73     15.37 o
   4   3   3     1568.53     1591.03     23.17 o
   5   3   3      402.18      411.03      6.95 o
   6   3   3      493.25      470.85      8.59 o
   7   3   3      497.53      477.75     10.96 o
   8   3   3       11.73        8.90      2.60 o
   9   3   3      753.33      786.69     20.73 o
  10   3   3       20.03       14.25      2.79 o
  11   3   3       86.81       81.74      4.53 o
  12   3   3        1.99       -4.36      4.36 o
  13   3   3       78.23      102.23      7.47 o
  14   3   3        8.57       15.99      5.70 o
  15   3   3       29.90       24.49      7.84 o
 -14   4   3        4.22        8.21      7.33 o
 -13   4   3       12.60        9.22      5.21 o
 -12   4   3       79.27       85.12      6.32 o
 -11   4   3       11.61       15.68      3.66 o
 -10   4   3       59.70       52.13      3.62 o
  -9   4   3        7.09       11.15      2.65 o
  -8   4   3      328.19      336.12      9.20 o
  -7   4   3      169.93      170.05      6.20 o
  -6   4   3       92.80       83.43      2.65 o
  -5   4   3       29.99       25.02      1.85 o
  -4   4   3      166.41      167.67      4.09 o
  -3   4   3      183.79      177.72      3.87 o
  -2   4   3       36.20       34.49      1.86 o
  -1   4   3     1046.15     1109.86     18.47 o
   0   4   3        8.34       14.15      1.39 o
   1   4   3     1043.26     1113.38     19.37 o
   2   4   3       36.40       30.16      1.74 o
   3   4   3      185.48      185.54      3.59 o
   4   4   3      165.34      157.56      3.64 o
   5   4   3       30.49       20.85      1.69 o
   6   4   3       92.55       83.90      3.62 o
   7   4   3      169.70      172.82      5.21 o
   8   4   3      329.01      325.56      9.53 o
   9   4   3        7.17        6.43      2.61 o
  10   4   3       59.90       65.47      4.91 o
  11   4   3       11.65       14.15      3.68 o
  12   4   3       79.00       73.61      6.34 o
  13   4   3       12.64       13.55      4.67 o
  14   4   3        4.28       -1.24      8.05 o
 -14   5   3       10.65        5.77      6.78 o
 -13   5   3       41.21       31.32      5.17 o
 -12   5   3       19.03       24.90      5.00 o
 -11   5   3       73.29       71.59      6.25 o
 -10   5   3       40.25       39.48      4.98 o
  -9   5   3      388.87      370.35     11.18 o
  -8   5   3       43.82       33.28      3.34 o
  -7   5   3      282.93      319.86      9.91 o
  -6   5   3       18.15       12.23      2.77 o
  -5   5   3      117.63      121.76      4.95 o
  -4   5   3      283.95      288.12      9.86 o
  -3   5   3      127.66      141.74      4.72 o
  -2   5   3       21.56       17.40      2.32 o
  -1   5   3      418.64      421.26      9.76 o
   0   5   3       14.45        5.21      1.74 o
   1   5   3      419.53      408.36      8.54 o
   2   5   3       21.18       14.25      1.69 o
   3   5   3      126.91      138.31      4.04 o
   4   5   3      283.43      275.26      7.89 o
   5   5   3      116.74      133.99      4.58 o
   6   5   3       17.96       15.47      2.60 o
   7   5   3      282.50      308.17      8.34 o
   8   5   3       44.20       43.21      3.47 o
   9   5   3      388.41      369.83     12.68 o
  10   5   3       40.24       37.18      4.34 o
  11   5   3       73.53       70.70      5.77 o
  12   5   3       18.82       12.51      5.70 o
  13   5   3       41.07       51.55      6.45 o
  14   5   3       10.54       -6.27      6.27 o
 -13   6   3        6.43        1.74      5.23 o
 -12   6   3       18.71       11.32      9.95 o
 -11   6   3        2.22        5.57      5.24 o
 -10   6   3       32.44       40.14      8.36 o
  -9   6   3        7.94        6.43      3.68 o
  -8   6   3      126.96      107.63      6.31 o
  -7   6   3       96.06       94.88      5.91 o
  -6   6   3       45.39       44.43      4.76 o
  -5   6   3       17.61       13.28      3.28 o
  -4   6   3       48.46       40.64      3.21 o
  -3   6   3       62.29       68.71      3.94 o
  -2   6   3       38.68       42.00      3.26 o
  -1   6   3      203.22      214.65      7.35 o
   0   6   3        0.14       -1.03      3.82 o
   1   6   3      201.72      215.04      6.97 o
   2   6   3       38.71       33.41      3.36 o
   3   6   3       62.61       67.61      3.69 o
   4   6   3       48.03       40.31      2.86 o
   5   6   3       17.56       18.97      2.42 o
   6   6   3       45.25       44.60      4.58 o
   7   6   3       96.10       95.14      6.18 o
   8   6   3      127.49      115.16      7.37 o
   9   6   3        8.03        3.47      5.75 o
  10   6   3       32.57       36.22      4.60 o
  11   6   3        2.23        4.02      4.55 o
  12   6   3       18.54       10.80      5.91 o
  13   6   3        6.43        1.92      5.42 o
 -12   7   3        0.88        9.62     11.13 o
 -11   7   3        9.64       12.51      8.87 o
 -10   7   3        6.19       -3.14      5.03 o
  -9   7   3       75.95       87.58      9.88 o
  -8   7   3        6.35        6.76      3.85 o
  -7   7   3      140.40      131.25      8.47 o
  -6   7   3       58.70       70.47      6.20 o
  -5   7   3       46.42       54.63      6.24 o
  -4   7   3      152.80      165.96      8.15 o
  -3   7   3       74.11       68.28      5.68 o
  -2   7   3       17.91       17.07      3.82 o
  -1   7   3       25.81       29.15      4.70 o
   0   7   3       35.01       41.15      4.74 o
   1   7   3       25.98       27.87      4.18 o
   2   7   3       18.19       21.10      4.01 o
   3   7   3       73.57       64.83      5.73 o
   4   7   3      152.61      143.31      7.26 o
   5   7   3       46.20       55.42      6.48 o
   6   7   3       58.43       56.60      6.36 o
   7   7   3      140.79      149.06      8.05 o
   8   7   3        6.36       -1.24      5.94 o
   9   7   3       76.01       72.47      6.97 o
  10   7   3        6.22        5.03      4.86 o
  11   7   3        9.68       11.32      9.95 o
  12   7   3        0.84       -0.17      8.29 o
 -10   8   3       11.53        3.47      6.24 o
  -9   8   3        7.45       10.80      5.56 o
  -8   8   3       23.19       10.45      7.33 o
  -7   8   3       15.44       12.23      3.89 o
  -6   8   3       30.47       31.92      5.07 o
  -5   8   3       10.36       15.16      5.03 o
  -4   8   3       36.59       41.83      7.33 o
  -3   8   3       24.96       23.47      4.74 o
  -2   8   3       24.03       34.34      6.03 o
  -1   8   3       58.76       64.83      6.17 o
   0   8   3        3.65        3.66      4.70 o
   1   8   3       58.13       58.21      7.06 o
   2   8   3       24.13       20.38      5.24 o
   3   8   3       24.92       43.03      5.19 o
   4   8   3       36.47       43.38      5.73 o
   5   8   3       10.20       16.85      5.42 o
   6   8   3       30.37       30.30      5.09 o
   7   8   3       15.44       13.08      6.50 o
   8   8   3       23.37       25.96      5.52 o
   9   8   3        7.44       19.32      8.24 o
  10   8   3       11.60        2.11      6.64 o
  -9   9   3       21.37       12.70      7.14 o
  -8   9   3        2.14       13.55      7.87 o
  -7   9   3       22.98       16.85     14.95 o
  -6   9   3        6.09       -3.82      4.02 o
  -5   9   3       12.41       21.46      7.33 o
  -4   9   3       15.67       19.32      7.20 o
  -3   9   3        3.51       -3.31      5.05 o
  -2   9   3        2.27        2.94      5.21 o
  -1   9   3       75.88       97.21      8.07 o
   0   9   3        7.06        8.36      5.03 o
   1   9   3       76.02       84.39      8.48 o
   2   9   3        2.31        8.90      5.03 o
   3   9   3        3.42       -0.70      5.73 o
   4   9   3       15.56       12.23      6.27 o
   5   9   3       12.23       24.37      6.13 o
   6   9   3        6.03        3.47      5.56 o
   7   9   3       22.96       16.20      6.06 o
   8   9   3        2.20       -2.60      3.99 o
   9   9   3       21.31       16.85      6.83 o
  -6  10   3        4.19       24.49     12.40 o
  -5  10   3        0.09       -2.42      3.50 o
  -4  10   3       13.25       13.36      4.72 o
  -3  10   3        7.43        4.02      5.40 o
  -2  10   3       20.01       14.25      6.08 o
  -1  10   3        6.89       20.38      6.08 o
   0  10   3        1.08        6.62      8.01 o
   1  10   3        6.77        5.57      5.42 o
   2  10   3       19.99       22.46      9.37 o
   3  10   3        7.54       -0.17      7.04 o
   4  10   3       13.19       20.02      7.44 o
   5  10   3        0.09       -6.78      6.78 o
   6  10   3        4.18        2.42      6.08 o
  -1  11   3       13.56       19.20      6.83 o
   0  11   3        4.07        3.66      7.47 o
   1  11   3       13.57        4.36      7.82 o
   0   0   4     4565.98     4407.83    120.92 o
   1   0   4      173.90      143.31      2.84 o
   2   0   4     1608.24     1595.25     23.19 o
   3   0   4      129.89      156.90      2.98 o
   4   0   4      336.27      352.77      5.96 o
   5   0   4      154.73      159.22      2.67 o
   6   0   4      318.33      334.67      6.27 o
   7   0   4      108.66      125.28      2.96 o
   8   0   4        9.25       10.28      1.01 o
   9   0   4        2.63        4.36      1.22 o
  10   0   4        0.01        1.03      1.90 o
  11   0   4       35.97       32.37      3.31 o
  12   0   4       36.69       35.91      3.64 o
  13   0   4        0.11       -3.14      3.83 o
  14   0   4       16.22       16.41      4.91 o
  15   0   4       13.21       17.94      8.40 o
 -15   1   4       13.96       19.55      9.81 o
 -14   1   4      100.56       93.87      6.90 o
 -13   1   4       19.02       16.74      3.45 o
 -12   1   4       90.20       89.81      4.76 o
 -11   1   4       43.03       49.86      3.54 o
 -10   1   4      265.91      279.23      6.62 o
  -9   1   4      112.13       93.61      2.80 o
  -8   1   4       11.91        7.68      1.03 o
  -7   1   4      121.05      120.31      2.89 o
  -6   1   4       11.05        9.22      0.89 o
  -5   1   4     1555.50     1708.96     21.83 o
  -4   1   4      579.73      588.54      8.33 o
  -3   1   4     1624.30     1733.05     24.18 o
  -2   1   4      707.55      733.57     11.45 o
  -1   1   4      115.84      102.23      2.14 o
   0   1   4       63.55       52.32      1.15 o
   1   1   4      116.91       97.47      1.83 o
   2   1   4      706.78      732.86     12.14 o
   3   1   4     1624.68     1816.45     31.50 o
   4   1   4      580.59      593.68     12.21 o
   5   1   4     1556.09     1742.96     37.47 o
   6   1   4       11.60        6.97      1.18 o
   7   1   4      120.89      124.69      4.72 o
   8   1   4       11.94        6.76      2.26 o
   9   1   4      112.22       99.04      3.94 o
  10   1   4      266.07      293.07      9.04 o
  11   1   4       42.95       42.68      3.80 o
  12   1   4       90.24       90.07      5.02 o
  13   1   4       19.08       20.61      3.71 o
  14   1   4      100.45      103.55      7.79 o
  15   1   4       13.96        5.91      8.33 o
 -15   2   4        7.83       18.85     13.29 o
 -14   2   4       84.26       88.31     10.17 o
 -13   2   4        4.25        3.31      3.12 o
 -12   2   4        0.60       -2.77      4.53 o
 -11   2   4       61.12       57.40      4.01 o
 -10   2   4       18.89       15.68      2.09 o
  -9   2   4       54.68       59.01      2.63 o
  -8   2   4      109.49      113.17      3.08 o
  -7   2   4      135.09      138.31      2.79 o
  -6   2   4     1054.50     1055.99     13.73 o
  -5   2   4       31.71       34.81      1.10 o
  -4   2   4      551.36      531.71      7.91 o
  -3   2   4       55.26       42.18      1.38 o
  -2   2   4       41.09       36.22      1.43 o
  -1   2   4      152.23      149.39      2.58 o
   0   2   4       33.98       24.23      1.05 o
   1   2   4      152.44      151.32      2.60 o
   2   2   4       40.64       37.67      1.29 o
   3   2   4       55.74       41.15      1.36 o
   4   2   4      549.56      539.04      9.20 o
   5   2   4       31.95       35.12      1.41 o
   6   2   4     1054.32     1058.57     20.61 o
   7   2   4      135.30      140.17      4.37 o
   8   2   4      109.27      122.06      4.37 o
   9   2   4       54.84       58.61      4.25 o
  10   2   4       18.90       18.29      2.93 o
  11   2   4       61.14       52.70      4.02 o
  12   2   4        0.58        2.26      2.98 o
  13   2   4        4.15        2.77      5.23 o
  14   2   4       84.34       89.06      7.72 o
  15   2   4        7.81        8.50      7.32 o
 -14   3   4       73.94       55.42     10.02 o
 -13   3   4       24.15       19.32      5.10 o
 -12   3   4       63.63       61.25      6.20 o
 -11   3   4       16.37       16.85      3.36 o
 -10   3   4       47.50       50.61      3.38 o
  -9   3   4      122.32      121.46      4.95 o
  -8   3   4       58.90       58.21      3.01 o
  -7   3   4      163.54      154.60      4.60 o
  -6   3   4       51.11       45.66      1.78 o
  -5   3   4      669.08      693.38     11.81 o
  -4   3   4      459.38      467.42      8.00 o
  -3   3   4      981.21     1053.43     15.42 o
  -2   3   4       80.94       91.32      2.26 o
  -1   3   4      275.23      270.04      5.21 o
   0   3   4       14.96       20.38      1.55 o
   1   3   4      276.05      279.67      5.73 o
   2   3   4       80.75       93.87      2.30 o
   3   3   4      981.04     1047.44     14.53 o
   4   3   4      460.90      469.15      7.44 o
   5   3   4      669.49      704.55     11.92 o
   6   3   4       51.62       49.13      2.21 o
   7   3   4      162.91      169.72      5.16 o
   8   3   4       58.01       50.61      3.94 o
   9   3   4      122.48      105.45      5.42 o
  10   3   4       47.55       49.69      4.09 o
  11   3   4       16.21       20.26      3.80 o
  12   3   4       63.92       66.32      5.16 o
  13   3   4       24.30       19.55      5.37 o
  14   3   4       73.91       76.59      6.46 o
  15   3   4       15.40       14.95      6.43 o
 -14   4   4       14.15       10.28      8.89 o
 -13   4   4        3.96        7.11      6.05 o
 -12   4   4        4.83        8.75      4.53 o
 -11   4   4       23.48       19.90      4.01 o
 -10   4   4        8.33        8.90      2.28 o
  -9   4   4       22.07       17.28      2.30 o
  -8   4   4       14.96       19.90      3.66 o
  -7   4   4       30.42       25.30      2.93 o
  -6   4   4      217.65      218.54      6.24 o
  -5   4   4       60.99       49.69      2.79 o
  -4   4   4      156.01      149.70      3.87 o
  -3   4   4       35.76       36.22      1.74 o
  -2   4   4      383.54      364.27      6.55 o
  -1   4   4      529.28      528.07      9.09 o
   0   4   4     1427.80     1445.02     25.09 o
   1   4   4      529.48      528.07      9.70 o
   2   4   4      384.51      374.43      6.64 o
   3   4   4       35.81       36.38      1.76 o
   4   4   4      155.85      153.28      4.58 o
   5   4   4       61.11       57.60      2.80 o
   6   4   4      217.79      214.27      5.80 o
   7   4   4       30.48       31.92      2.84 o
   8   4   4       14.70       18.29      2.82 o
   9   4   4       22.13       28.43      4.22 o
  10   4   4        8.31        7.68      4.02 o
  11   4   4       23.54       22.33      3.36 o
  12   4   4        4.82       10.63      5.24 o
  13   4   4        3.88        6.76      5.02 o
  14   4   4       14.20       14.44      6.92 o
 -13   5   4        5.52        9.37      5.26 o
 -12   5   4       96.30      102.49      8.01 o
 -11   5   4       46.62       51.74      6.46 o
 -10   5   4       80.56       83.90      7.25 o
  -9   5   4      215.48      226.41      7.14 o
  -8   5   4       41.90       38.33      3.43 o
  -7   5   4       80.98       85.61      4.63 o
  -6   5   4       31.64       37.67      3.57 o
  -5   5   4      319.97      328.90     10.05 o
  -4   5   4       39.65       40.47      2.86 o
  -3   5   4      187.16      205.09      6.81 o
  -2   5   4       33.44       34.65      2.49 o
  -1   5   4       74.64       78.43      3.03 o
   0   5   4       18.33       14.15      2.28 o
   1   5   4       75.26       80.56      3.08 o
   2   5   4       33.10       38.97      2.30 o
   3   5   4      187.69      205.85      5.68 o
   4   5   4       40.29       46.39      2.70 o
   5   5   4      320.92      348.33      9.86 o
   6   5   4       31.82       32.82      3.17 o
   7   5   4       80.58       81.03      4.04 o
   8   5   4       41.06       49.49      3.90 o
   9   5   4      215.62      239.70      8.59 o
  10   5   4       80.69       87.82      5.70 o
  11   5   4       46.49       42.51      4.48 o
  12   5   4       96.61      101.95      8.80 o
  13   5   4        5.62       20.38      5.71 o
  14   5   4       24.53       26.64     11.17 o
 -13   6   4        9.11        9.79      7.51 o
 -12   6   4        0.37       -0.52     13.12 o
 -11   6   4        4.78        0.70      4.34 o
 -10   6   4       28.17       45.49      9.08 o
  -9   6   4       13.11        7.68      3.52 o
  -8   6   4       28.90       23.73      3.85 o
  -7   6   4       19.85       21.10      3.89 o
  -6   6   4      117.86      133.99      6.41 o
  -5   6   4       69.32       66.53      4.95 o
  -4   6   4       96.39       90.07      4.76 o
  -3   6   4       27.86       28.43      3.10 o
  -2   6   4      130.35      138.92      4.98 o
  -1   6   4      337.34      349.32      9.37 o
   0   6   4      417.44      481.81     14.48 o
   1   6   4      337.30      363.26     10.56 o
   2   6   4      130.30      115.71      5.40 o
   3   6   4       27.76       22.46      2.75 o
   4   6   4       96.11       89.32      4.49 o
   5   6   4       69.42       58.82      3.24 o
   6   6   4      117.77      109.01      5.51 o
   7   6   4       19.96       23.21      4.08 o
   8   6   4       28.65       34.81      5.77 o
   9   6   4       13.21        6.97      4.18 o
  10   6   4       28.13       32.37      4.65 o
  11   6   4        4.83        9.06      5.24 o
  12   6   4        0.38       -2.11      4.37 o
  13   6   4        9.01       14.86     10.49 o
 -12   7   4       24.45       15.68      8.57 o
 -11   7   4        1.93        9.37      6.46 o
 -10   7   4        2.58       -7.98      7.98 o
  -9   7   4       47.19       37.84      8.45 o
  -8   7   4       18.09       17.28      4.39 o
  -7   7   4       95.38      109.29      6.90 o
  -6   7   4       35.82       40.82      5.05 o
  -5   7   4      127.10      127.94      8.07 o
  -4   7   4       61.37       60.23      5.94 o
  -3   7   4      125.62      136.15      7.39 o
  -2   7   4       88.19       99.30      5.78 o
  -1   7   4       11.48       11.32      2.58 o
   0   7   4        4.48        8.90      2.60 o
   1   7   4       11.46       -1.57      3.47 o
   2   7   4       88.15      107.09      5.73 o
   3   7   4      125.55      129.44      7.21 o
   4   7   4       61.92       60.44      5.33 o
   5   7   4      127.35      132.16      8.50 o
   6   7   4       36.16       43.90      7.00 o
   7   7   4       95.02      104.09      7.54 o
   8   7   4       17.74        4.18      6.27 o
   9   7   4       47.22       37.35      6.45 o
  10   7   4        2.64       14.95      5.21 o
  11   7   4        1.89        1.03      8.48 o
  12   7   4       24.57       12.70     12.89 o
 -10   8   4       15.40       27.87     10.73 o
  -9   8   4       11.88       19.20      9.95 o
  -8   8   4       16.86       25.02      9.11 o
  -7   8   4       19.68        8.75      4.69 o
  -6   8   4       27.42       33.12      5.77 o
  -5   8   4       47.68       64.18      7.40 o
  -4   8   4       30.79       46.57      6.67 o
  -3   8   4       12.33       10.12      4.88 o
  -2   8   4       60.84       60.44      6.36 o
  -1   8   4      104.49      116.86      8.85 o
   0   8   4      162.39      182.68      8.57 o
   1   8   4      104.44      111.78      7.26 o
   2   8   4       60.74       52.13      6.10 o
   3   8   4       12.50        9.22      4.32 o
   4   8   4       30.70       26.64      5.59 o
   5   8   4       47.89       50.05      5.42 o
   6   8   4       27.40       27.32      5.38 o
   7   8   4       19.79       28.57      6.78 o
   8   8   4       16.71       11.15      5.21 o
   9   8   4       11.93        3.47      5.05 o
  10   8   4       15.39        1.38      5.37 o
  -9   9   4       45.44       66.12     13.10 o
  -8   9   4       13.09       11.86      8.92 o
  -7   9   4       47.85       43.55     16.03 o
  -6   9   4        4.24        7.46      6.27 o
  -5   9   4       12.98       11.86      5.54 o
  -4   9   4       13.22       11.15      4.84 o
  -3   9   4        6.25       10.28      5.42 o
  -2   9   4       14.45       18.97      7.13 o
  -1   9   4        4.86        6.43      4.55 o
   0   9   4        0.02       -0.87      5.59 o
   1   9   4        4.91        9.95      4.74 o
   2   9   4       14.40        8.75      5.92 o
   3   9   4        6.34        1.92      6.11 o
   4   9   4       13.36       13.95      5.92 o
   5   9   4       13.15        3.14      4.53 o
   6   9   4        4.28       -5.21      6.08 o
   7   9   4       47.71       45.49      8.55 o
   8   9   4       12.90        5.57      5.05 o
   9   9   4       45.41       34.65      7.77 o
  -6  10   4        5.42        2.94      8.33 o
  -5  10   4        3.97        0.35      2.98 o
  -4  10   4        6.09        1.03      3.64 o
  -3  10   4        7.07        4.86      4.18 o
  -2  10   4       19.11       16.74      5.40 o
  -1  10   4       74.42       98.00     10.19 o
   0  10   4       61.68       35.44      8.64 o
   1  10   4       74.30       94.88      8.22 o
   2  10   4       19.10       18.07      6.95 o
   3  10   4        7.12       16.53      7.51 o
   4  10   4        6.13        1.38      6.76 o
   5  10   4        4.00       16.85      8.55 o
   6  10   4        5.44        9.22      7.30 o
   0  11   4        0.81        6.43      7.30 o
   1   0   5     4212.23     4217.15     66.86 o
   2   0   5      178.91      154.60      2.63 o
   3   0   5       13.31       12.33      1.57 o
   4   0   5      468.57      504.67     10.09 o
   5   0   5      652.89      700.35     11.88 o
   6   0   5      668.95      642.23     11.38 o
   7   0   5       96.96      109.83      3.05 o
   8   0   5      592.11      565.09     11.29 o
   9   0   5        0.79        1.03      1.39 o
  10   0   5      346.41      336.12     10.16 o
  11   0   5       45.47       44.60      6.71 o
  12   0   5      267.24      295.33     12.70 o
  13   0   5        0.14        2.26      3.50 o
  14   0   5       38.78       32.37      5.56 o
  15   0   5        0.11       12.06      4.86 o
 -15   1   5        6.49       11.69      6.13 o
 -14   1   5       12.76        7.68      7.32 o
 -13   1   5       11.56       14.65      4.55 o
 -12   1   5       35.97       32.82      5.44 o
 -11   1   5       92.94       76.59      6.46 o
 -10   1   5        2.75        1.24      1.24 o
  -9   1   5      168.29      147.46      4.16 o
  -8   1   5      288.44      317.51      6.11 o
  -7   1   5      428.69      370.85      7.13 o
  -6   1   5      129.19      122.33      2.33 o
  -5   1   5       15.07       17.94      0.89 o
  -4   1   5       79.35      110.38      2.21 o
  -3   1   5      416.52      460.04      6.79 o
  -2   1   5      664.41      658.38     10.16 o
  -1   1   5      791.92      794.86     11.17 o
   0   1   5     1099.95     1108.10     18.45 o
   1   1   5      792.32      803.07     10.47 o
   2   1   5      663.07      663.14     10.19 o
   3   1   5      415.82      449.90      8.95 o
   4   1   5       79.41      109.01      3.03 o
   5   1   5       14.85       16.20      1.17 o
   6   1   5      128.96      122.33      4.67 o
   7   1   5      429.15      355.26     10.94 o
   8   1   5      288.63      314.69      8.43 o
   9   1   5      168.38      154.27      5.24 o
  10   1   5        2.76       -1.76      1.76 o
  11   1   5       92.95       82.46      4.79 o
  12   1   5       35.97       36.55      3.34 o
  13   1   5       11.50        8.75      4.53 o
  14   1   5       12.76       19.55      5.24 o
  15   1   5        6.46       11.50      6.10 o
 -15   2   5        8.95       10.63     11.36 o
 -14   2   5       37.63       44.60     15.16 o
 -13   2   5       43.45       43.03      5.89 o
 -12   2   5      133.21      142.06      7.23 o
 -11   2   5       14.44       15.47      2.60 o
 -10   2   5      210.22      213.48      5.78 o
  -9   2   5       27.34       27.74      1.25 o
  -8   2   5      490.00      469.72      9.72 o
  -7   2   5      177.05      164.25      3.38 o
  -6   2   5      658.43      660.42     10.17 o
  -5   2   5     1218.40     1270.04     15.99 o
  -4   2   5       15.58       15.16      1.03 o
  -3   2   5       46.25       62.30      1.67 o
  -2   2   5      564.96      559.46      8.75 o
  -1   2   5      141.03      123.22      2.35 o
   0   2   5        5.34        5.91      0.91 o
   1   2   5      141.62      125.87      2.37 o
   2   2   5      563.87      568.85      8.19 o
   3   2   5       46.52       62.93      1.67 o
   4   2   5       15.81       14.25      0.99 o
   5   2   5     1217.44     1235.47     19.48 o
   6   2   5      659.38      669.95     15.71 o
   7   2   5      177.15      164.93      4.41 o
   8   2   5      489.45      481.81     12.75 o
   9   2   5       27.19       21.95      2.47 o
  10   2   5      210.21      222.06      7.87 o
  11   2   5       14.37       16.41      3.00 o
  12   2   5      133.23      135.84      6.78 o
  13   2   5       43.56       44.25      4.74 o
  14   2   5       37.50       40.82      5.73 o
  15   2   5        8.99        1.74      6.10 o
 -14   3   5       10.82      -11.90     11.90 o
 -13   3   5       12.23       10.80      4.16 o
 -12   3   5       29.44       35.91      5.70 o
 -11   3   5       12.82       13.95      3.34 o
 -10   3   5       11.46       14.44      2.11 o
  -9   3   5       60.90       54.04      3.10 o
  -8   3   5      254.65      259.72      7.67 o
  -7   3   5      203.83      195.02      4.79 o
  -6   3   5       87.90       77.28      1.86 o
  -5   3   5      201.98      200.21      3.73 o
  -4   3   5        6.06       13.08      1.24 o
  -3   3   5      198.28      194.63      3.68 o
  -2   3   5      720.70      714.39     10.59 o
  -1   3   5      412.44      404.09      6.38 o
   0   3   5      199.29      229.20      4.39 o
   1   3   5      413.74      422.89      8.14 o
   2   3   5      719.00      691.99     11.81 o
   3   3   5      197.88      193.17      3.31 o
   4   3   5        5.86       13.55      1.27 o
   5   3   5      201.59      193.17      4.04 o
   6   3   5       87.66       81.27      2.86 o
   7   3   5      204.22      187.70      6.15 o
   8   3   5      255.20      270.04      9.11 o
   9   3   5       60.72       58.61      4.44 o
  10   3   5       11.48        8.90      2.60 o
  11   3   5       12.89       14.15      3.68 o
  12   3   5       29.44       33.73      4.60 o
  13   3   5       12.25        9.79      5.03 o
  14   3   5       10.81        5.57      4.55 o
  15   3   5       17.43        7.46      7.28 o
 -14   4   5       33.93       25.02     11.48 o
 -13   4   5       31.72       21.83      5.80 o
 -12   4   5      104.60      104.09      7.26 o
 -11   4   5       17.03       12.51      3.17 o
 -10   4   5      251.41      270.91     10.44 o
  -9   4   5        1.03        0.52      2.46 o
  -8   4   5      389.18      384.18      9.83 o
  -7   4   5      151.57      149.70      4.20 o
  -6   4   5      163.74      173.52      5.56 o
  -5   4   5      255.65      245.05      7.44 o
  -4   4   5        5.55       12.89      1.43 o
  -3   4   5       67.31       62.72      2.09 o
  -2   4   5       16.57       18.29      1.36 o
  -1   4   5      276.39      268.31      5.19 o
   0   4   5       57.90       54.44      2.33 o
   1   4   5      276.40      276.15      5.26 o
   2   4   5       16.30       16.85      1.41 o
   3   4   5       67.68       66.12      2.37 o
   4   4   5        5.40       11.86      1.55 o
   5   4   5      255.15      247.13      6.22 o
   6   4   5      163.82      171.45      5.19 o
   7   4   5      152.14      151.66      4.88 o
   8   4   5      387.76      371.86     10.70 o
   9   4   5        1.04       -0.87      3.48 o
  10   4   5      251.17      244.63      9.08 o
  11   4   5       16.90       22.96      3.68 o
  12   4   5      104.90      114.02      7.06 o
  13   4   5       31.69       31.32      7.53 o
  14   4   5       33.99       31.32      5.47 o
 -13   5   5       13.43        0.52      5.59 o
 -12   5   5       24.84       18.97      5.52 o
 -11   5   5       38.27       24.90      5.40 o
 -10   5   5        1.59       -4.36      4.36 o
  -9   5   5      113.34      104.09      5.66 o
  -8   5   5       77.19       77.51      3.71 o
  -7   5   5      112.26      110.38      4.44 o
  -6   5   5       31.05       28.43      3.38 o
  -5   5   5      122.91      136.15      5.85 o
  -4   5   5       30.09       29.15      2.42 o
  -3   5   5      377.94      376.46     10.75 o
  -2   5   5      291.45      318.92      9.90 o
  -1   5   5      157.68      152.96      3.92 o
   0   5   5        0.46        3.82      2.79 o
   1   5   5      157.83      165.28      4.76 o
   2   5   5      291.62      309.57      7.89 o
   3   5   5      376.70      364.27      8.57 o
   4   5   5       30.91       28.01      2.09 o
   5   5   5      122.32      119.44      4.91 o
   6   5   5       31.12       27.74      3.34 o
   7   5   5      112.79      119.72      4.91 o
   8   5   5       77.49       84.39      4.13 o
   9   5   5      113.41      109.83      5.80 o
  10   5   5        1.56        4.86      3.83 o
  11   5   5       38.31       35.12      4.22 o
  12   5   5       24.92        9.37      5.42 o
  13   5   5       13.39       19.90      5.17 o
 -12   6   5       24.98       17.28      4.83 o
 -11   6   5       15.61       17.40      4.74 o
 -10   6   5       71.57       79.15     10.80 o
  -9   6   5       15.11       13.55      3.99 o
  -8   6   5      158.67      154.60      9.20 o
  -7   6   5       82.41       78.68      5.16 o
  -6   6   5      101.59       99.04      5.78 o
  -5   6   5      100.59       92.33      4.32 o
  -4   6   5       87.51      104.09      7.00 o
  -3   6   5       50.04       48.57      3.68 o
  -2   6   5       14.10       11.15      2.30 o
  -1   6   5       18.04       11.15      2.30 o
   0   6   5        2.74        6.97      2.79 o
   1   6   5       17.92       14.15      3.28 o
   2   6   5       13.90       12.33      2.40 o
   3   6   5       50.20       46.03      3.05 o
   4   6   5       87.33       97.74      4.44 o
   5   6   5      100.23      104.63      5.40 o
   6   6   5      101.82       90.82      6.05 o
   7   6   5       82.70       80.56      5.21 o
   8   6   5      158.03      185.54      9.70 o
   9   6   5       15.18       14.86      4.58 o
  10   6   5       71.46       71.36      5.80 o
  11   6   5       15.55       16.41      4.16 o
  12   6   5       25.11       21.46      5.75 o
  13   6   5       27.75       39.48      8.95 o
 -12   7   5        4.96        2.42      4.36 o
 -11   7   5        3.10        0.17      5.99 o
 -10   7   5       16.47        2.11      7.51 o
  -8   7   5       45.68       60.64      8.01 o
  -7   7   5       17.40       15.47      4.56 o
  -6   7   5       41.35       50.05      4.86 o
  -5   7   5      100.13       99.56      5.80 o
  -4   7   5       21.37       28.85      5.38 o
  -3   7   5      165.31      178.07      8.10 o
  -2   7   5      106.22      127.94      6.86 o
  -1   7   5       66.36       55.23      3.92 o
   0   7   5        1.38        6.10      2.80 o
   1   7   5       66.69       77.28      6.27 o
   2   7   5      105.41      104.63      6.22 o
   3   7   5      165.20      181.25     10.31 o
   4   7   5       21.03       32.82      5.30 o
   5   7   5       99.97      110.66      8.05 o
   6   7   5       41.27       46.93      6.86 o
   7   7   5       17.57       16.20      4.56 o
   8   7   5       45.96       54.44      7.40 o
   9   7   5       24.64       17.61      4.65 o
  10   7   5       16.47       13.36      5.21 o
  11   7   5        3.14       -4.51     14.25 o
  12   7   5        4.96        1.24     15.05 o
 -10   8   5       29.50       34.18      8.95 o
  -9   8   5        9.04        9.06      5.71 o
  -8   8   5       63.99       67.61      9.34 o
  -7   8   5       27.35       26.36      6.10 o
  -6   8   5       35.45       33.73      4.91 o
  -5   8   5       52.47       50.99      6.97 o
  -4   8   5       19.21       23.85      4.63 o
  -3   8   5       50.24       50.99      5.84 o
  -2   8   5        5.47        3.31      5.91 o
  -1   8   5        4.14        5.21      4.70 o
   0   8   5        0.29        2.94      4.53 o
   1   8   5        4.14        2.94      4.53 o
   2   8   5        5.44        4.18      4.16 o
   3   8   5       50.35       54.63      5.85 o
   4   8   5       19.17       29.43      5.44 o
   5   8   5       52.26       58.61      6.06 o
   6   8   5       35.65       32.96      5.91 o
   7   8   5       27.44       35.91      8.54 o
   8   8   5       63.77       60.23      8.00 o
   9   8   5        9.12        4.69      6.11 o
  10   8   5       29.43       16.53      5.57 o
  -8   9   5        3.19        1.38      6.95 o
  -7   9   5        4.32       18.52      6.59 o
  -6   9   5        3.32        2.60      3.66 o
  -5   9   5       35.81       29.56      5.59 o
  -4   9   5        4.99       20.26      7.13 o
  -3   9   5       73.85       90.82      8.31 o
  -2   9   5       14.44       10.28      5.42 o
  -1   9   5       45.03       60.85      7.82 o
   0   9   5        3.63        1.03      6.57 o
   1   9   5       45.08       46.57      6.13 o
   2   9   5       14.40       32.51      6.32 o
   3   9   5       73.69       89.56      8.50 o
   4   9   5        5.10       -1.38      6.08 o
   5   9   5       35.71       44.08      7.18 o
   6   9   5        3.35        0.35      5.96 o
   7   9   5        4.40       -7.13      7.13 o
   8   9   5        3.24       -2.26      4.16 o
  -6  10   5        6.86       36.55     22.18 o
  -5  10   5        8.79        8.50      9.55 o
  -4  10   5       10.81       10.45      4.86 o
  -3  10   5       12.48        3.66      4.34 o
  -2  10   5        1.10       -4.02      6.10 o
  -1  10   5        4.92       -2.60      7.47 o
   0  10   5       11.34        5.57      5.05 o
   1  10   5        4.92        3.82      6.76 o
   2  10   5        1.11       13.08      6.78 o
   3  10   5       12.48        9.22      6.41 o
   4  10   5       10.74        7.32      6.43 o
   5  10   5        8.72       15.89      7.47 o
   6  10   5        6.83        6.43      7.16 o
   0   0   6        4.72       -0.35      1.05 o
   1   0   6      341.19      393.03      6.81 o
   2   0   6      326.09      376.46      6.15 o
   3   0   6      178.93      184.11      4.30 o
   4   0   6     1227.63     1261.59     23.43 o
   5   0   6        1.57       -0.87      1.22 o
   6   0   6      228.72      256.34      8.87 o
   7   0   6      347.81      301.25      9.62 o
   8   0   6      335.93      303.10      6.90 o
   9   0   6      146.10      159.90      4.67 o
  10   0   6       31.96       24.76      1.45 o
  11   0   6      123.66      124.69      7.96 o
  12   0   6       39.38       36.71      4.63 o
  13   0   6      371.71      424.51     15.23 o
  14   0   6       18.45       25.02      5.28 o
  15   0   6        2.50        4.51      5.89 o
 -15   1   6       45.41       37.18      6.45 o
 -14   1   6        7.61        4.36      6.60 o
 -13   1   6        9.10        3.14      5.23 o
 -12   1   6       34.08       41.48      6.46 o
 -11   1   6        9.76        3.82      3.66 o
 -10   1   6      516.45      486.45     10.49 o
  -9   1   6      204.63      178.78      5.30 o
  -8   1   6       39.86       42.00      1.53 o
  -7   1   6       64.36       65.24      1.92 o
  -6   1   6       14.94       15.16      0.71 o
  -5   1   6      309.80      324.13      4.76 o
  -4   1   6      167.18      166.97      2.74 o
  -3   1   6     2883.94     2935.72     41.48 o
  -2   1   6      564.60      611.17      9.79 o
  -1   1   6     2258.19     2337.57     39.56 o
   0   1   6        1.19        1.03      0.85 o
   1   1   6     2255.33     2340.11     33.21 o
   2   1   6      565.52      596.90      9.02 o
   3   1   6     2883.40     2983.11     49.02 o
   4   1   6      166.65      168.69      3.76 o
   5   1   6      309.67      319.86      7.09 o
   6   1   6       14.56       14.25      0.99 o
   7   1   6       63.79       63.14      2.51 o
   8   1   6       39.90       39.48      1.99 o
   9   1   6      204.60      184.83      5.38 o
  10   1   6      516.27      493.47     10.56 o
  11   1   6        9.76        8.75      2.80 o
  12   1   6       34.04       46.74      3.97 o
  13   1   6        9.07       11.32      3.82 o
  14   1   6        7.65        6.43      4.69 o
  15   1   6       45.42       39.30      5.63 o
 -14   2   6        3.18        3.31      5.57 o
 -13   2   6      236.12      233.21     12.49 o
 -12   2   6        7.29        1.92      6.11 o
 -11   2   6       11.98       15.89      3.68 o
 -10   2   6       41.44       38.48      2.30 o
  -9   2   6       12.60       14.44      1.41 o
  -8   2   6      109.57       96.43      3.36 o
  -7   2   6      322.94      318.45      5.17 o
  -6   2   6       28.83       28.01      0.98 o
  -5   2   6      271.51      250.45      3.76 o
  -4   2   6      642.77      681.62     10.33 o
  -3   2   6     1220.40     1248.49     18.66 o
  -2   2   6      650.08      685.77     10.37 o
  -1   2   6        6.51        5.21      1.03 o
   0   2   6      602.69      588.54     10.24 o
   1   2   6        6.52        5.40      0.85 o
   2   2   6      649.45      696.17      9.76 o
   3   2   6     1220.63     1211.47     17.46 o
   4   2   6      643.52      667.91     10.92 o
   5   2   6      272.51      245.05      4.97 o
   6   2   6       28.72       31.46      1.93 o
   7   2   6      323.62      322.23      8.54 o
   8   2   6      109.84       89.32      3.75 o
   9   2   6       12.96       14.86      1.93 o
  10   2   6       41.62       35.12      3.14 o
  11   2   6       12.23       15.99      2.96 o
  12   2   6        7.20        3.66      3.33 o
  13   2   6      235.78      285.44     11.15 o
  14   2   6        3.15       -1.74      4.88 o
  15   2   6       12.51       12.89      6.83 o
 -14   3   6        3.74        0.35     11.39 o
 -13   3   6        0.41        3.82      6.97 o
 -12   3   6       12.62        6.97      6.48 o
 -11   3   6        5.60        2.77      2.60 o
 -10   3   6      400.75      392.51     14.65 o
  -9   3   6      173.68      173.52      5.56 o
  -8   3   6      117.21      119.44      3.75 o
  -7   3   6      129.83      123.22      2.93 o
  -6   3   6        5.56        6.29      1.06 o
  -5   3   6      519.69      482.39      8.69 o
  -4   3   6       17.92       18.07      1.34 o
  -3   3   6     1444.53     1374.65     20.56 o
  -2   3   6      255.20      259.72      5.10 o
  -1   3   6      951.36      924.81     13.64 o
   0   3   6      153.42      160.56      3.01 o
   1   3   6      948.70      908.83     14.32 o
   2   3   6      256.41      269.16      5.19 o
   3   3   6     1445.72     1382.49     20.61 o
   4   3   6       17.84       18.29      1.24 o
   5   3   6      520.23      494.64      9.39 o
   6   3   6        5.69        5.91      1.41 o
   7   3   6      129.03      123.52      4.69 o
   8   3   6      117.77      111.22      5.85 o
   9   3   6      173.38      171.45      7.60 o
  10   3   6      400.57      421.80     13.55 o
  11   3   6        5.66        2.42      2.96 o
  12   3   6       12.42       13.55      3.31 o
  13   3   6        0.43        2.42      3.82 o
  14   3   6        3.66        3.47      4.32 o
 -13   4   6      145.17      180.91     17.75 o
 -12   4   6        9.50       10.12      3.52 o
 -11   4   6       62.60       68.71      5.47 o
 -10   4   6       43.53       38.82      4.60 o
  -9   4   6       39.36       33.57      2.91 o
  -8   4   6       57.65       55.02      3.14 o
  -7   4   6      127.82      131.25      3.94 o
  -6   4   6       71.18       67.84      3.26 o
  -5   4   6       22.60       26.36      2.44 o
  -4   4   6      340.70      353.76      9.43 o
  -3   4   6      130.89      130.05      3.01 o
  -2   4   6      169.72      183.03      3.92 o
  -1   4   6       39.70       45.14      1.60 o
   0   4   6      262.56      275.26      6.13 o
   1   4   6       39.65       40.98      1.69 o
   2   4   6      169.29      187.70      3.97 o
   3   4   6      130.69      132.16      3.64 o
   4   4   6      341.71      363.26      9.06 o
   5   4   6       22.58       22.82      2.14 o
   6   4   6       71.30       77.74      3.48 o
   7   4   6      127.72      140.80      4.39 o
   8   4   6       57.95       65.47      4.27 o
   9   4   6       39.49       49.30      3.71 o
  10   4   6       43.73       45.85      3.94 o
  11   4   6       62.96       68.71      5.03 o
  12   4   6        9.36        6.97      3.48 o
  13   4   6      145.00      175.96     13.31 o
  14   4   6        4.11        0.00      1.74 o
 -13   5   6        1.88        7.68     18.15 o
 -12   5   6        7.66        2.11      4.91 o
 -11   5   6        1.07        5.03      3.68 o
 -10   5   6       78.93       68.92      6.13 o
  -9   5   6       35.77       30.00      3.90 o
  -8   5   6        7.56        7.46      3.10 o
  -7   5   6       27.77       27.32      2.21 o
  -6   5   6       25.03       21.95      2.60 o
  -5   5   6      161.33      168.35      7.20 o
  -4   5   6       14.52       10.98      1.74 o
  -3   5   6      455.36      454.97     10.70 o
  -2   5   6      189.33      179.84      6.72 o
  -1   5   6      741.26      742.18     17.26 o
   0   5   6        5.08        3.47      1.57 o
   1   5   6      740.09      732.14     15.71 o
   2   5   6      189.55      191.34      5.10 o
   3   5   6      456.38      445.44     10.03 o
   4   5   6       14.23       13.55      2.82 o
   5   5   6      161.95      166.97      5.80 o
   6   5   6       24.67       31.76      3.41 o
   7   5   6       27.36       22.33      3.00 o
   8   5   6        7.63        6.10      3.14 o
   9   5   6       35.55       31.76      4.02 o
  10   5   6       78.71       66.97      4.97 o
  11   5   6        1.04        6.62      3.33 o
  12   5   6        7.57       10.45      5.89 o
  13   5   6        1.83        4.18      5.07 o
 -12   6   6        5.17       10.45      7.00 o
 -11   6   6       14.43        7.46      5.05 o
 -10   6   6       37.93       33.73      7.21 o
  -9   6   6        8.26       15.89      6.10 o
  -8   6   6       30.88       33.41      4.88 o
  -7   6   6       26.54       18.97      3.33 o
  -6   6   6       62.71       66.12      5.16 o
  -5   6   6       37.08       41.66      4.25 o
  -4   6   6      158.83      167.67      7.18 o
  -3   6   6      107.18       99.56      4.48 o
  -2   6   6       51.55       50.24      3.36 o
  -1   6   6        1.38        1.92      2.26 o
   0   6   6       41.98       50.61      3.38 o
   1   6   6        1.39       -1.92      4.16 o
   2   6   6       51.30       48.01      4.02 o
   3   6   6      107.29       95.66      4.39 o
   4   6   6      159.56      162.23      6.05 o
   5   6   6       37.30       40.31      3.85 o
   6   6   6       62.85       67.40      5.85 o
   7   6   6       26.76       29.86      5.33 o
   8   6   6       31.07       21.10      4.72 o
   9   6   6        8.50        5.21      4.34 o
  10   6   6       38.08       30.16      5.94 o
  11   6   6       14.65       19.20      4.39 o
  12   6   6        5.05        1.24      5.42 o
 -11   7   6        7.86        0.52      8.05 o
 -10   7   6       26.90       11.69      7.13 o
  -9   7   6       26.42       15.16      8.01 o
  -8   7   6       30.39       29.43      7.30 o
  -7   7   6       27.46       25.96      4.56 o
  -6   7   6       26.95       36.06      5.07 o
  -5   7   6       68.02       76.59      5.54 o
  -4   7   6       11.11       20.61      4.20 o
  -3   7   6       79.99       83.90      6.53 o
  -2   7   6       32.98       38.48      4.76 o
  -1   7   6      129.30      144.27      8.24 o
   0   7   6       10.63       10.63      2.75 o
   1   7   6      128.76      129.15      7.80 o
   2   7   6       33.08       39.63      5.16 o
   3   7   6       80.10       75.19      6.86 o
   4   7   6       11.32       12.33      5.00 o
   5   7   6       68.04       59.01      7.09 o
   6   7   6       27.10       20.26      4.51 o
   7   7   6       27.15       30.87      5.44 o
   8   7   6       30.60       33.73      7.35 o
   9   7   6       26.28       28.71      7.79 o
  10   7   6       26.84       23.21      5.73 o
  11   7   6        7.86        4.69      6.29 o
 -10   8   6       13.43       11.50      8.87 o
  -9   8   6        2.02       12.51     10.28 o
  -8   8   6        5.95       15.89      8.41 o
  -7   8   6        0.70       -6.25      6.25 o
  -6   8   6       22.49       22.33      4.37 o
  -5   8   6        4.86       11.32      5.24 o
  -4   8   6       43.86       41.48      6.46 o
  -3   8   6       26.81       32.96      5.30 o
  -2   8   6       36.66       34.81      4.83 o
  -1   8   6        1.99        2.42      5.38 o
   0   8   6       26.73       22.96      5.05 o
   1   8   6        2.01        4.36      5.56 o
   2   8   6       36.53       39.63      5.98 o
   3   8   6       26.82       25.02      6.46 o
   4   8   6       44.12       45.14      5.51 o
   5   8   6        4.93        3.82      4.34 o
   6   8   6       22.44       31.92      6.86 o
   7   8   6        0.75       12.23      8.03 o
   8   8   6        5.87        4.36      6.11 o
   9   8   6        2.10        3.66      5.56 o
  10   8   6       13.47        5.40      3.99 o
  -8   9   6        0.18        2.60     10.24 o
  -7   9   6        3.14       -0.35      8.76 o
  -6   9   6        0.84        5.77     14.15 o
  -5   9   6       16.80       27.32      6.20 o
  -4   9   6        6.47        1.74      5.23 o
  -3   9   6       30.70       30.00      5.92 o
  -2   9   6       42.35       55.02      6.66 o
  -1   9   6       58.60       58.40      8.47 o
   0   9   6       10.31       19.90      5.77 o
   1   9   6       58.49       48.57      7.91 o
   2   9   6       42.38       67.84      7.39 o
   3   9   6       30.88       28.15      6.03 o
   4   9   6        6.61        5.40      5.77 o
   5   9   6       16.97       24.37      6.90 o
   6   9   6        0.86        3.82      7.32 o
   7   9   6        3.06       -0.17      4.41 o
   8   9   6        0.19       -4.02      7.68 o
  -5  10   6        2.97        6.10     11.99 o
  -4  10   6       17.50        0.70      2.77 o
  -3  10   6        6.27        7.11      4.72 o
  -2  10   6        0.17        9.37      5.91 o
  -1  10   6        0.88        1.92      4.36 o
   0  10   6        0.06       -5.21      5.24 o
   1  10   6        0.92       12.89      8.34 o
   2  10   6        0.16       23.97      6.46 o
   3  10   6        6.27        5.03      7.65 o
   4  10   6       17.67       11.50      7.70 o
   5  10   6        2.96       -3.47      6.43 o
   6  10   6        8.66        7.46     11.32 o
   1   0   7      509.37      457.77      7.91 o
   2   0   7       38.50       40.31      1.34 o
   3   0   7       64.02       58.40      1.41 o
   4   0   7      453.14      500.52     10.63 o
   5   0   7      651.19      623.64     12.53 o
   6   0   7        0.00        4.02      1.90 o
   7   0   7       49.04       56.79      3.97 o
   8   0   7        3.32       -0.17      3.89 o
   9   0   7       35.64       25.02      3.95 o
  10   0   7      192.86      174.56      8.73 o
  11   0   7        6.30        9.22      6.41 o
  12   0   7       88.06      103.83      7.53 o
  13   0   7        1.18        1.03      3.97 o
  14   0   7       27.92       30.30      5.96 o
  15   0   7        0.95        4.02      6.10 o
 -15   1   7       37.75       47.84      7.67 o
 -14   1   7        4.59        9.62      5.57 o
 -13   1   7       75.67       87.07      6.90 o
 -12   1   7        6.73        9.62      4.91 o
 -11   1   7      259.22      262.72     11.13 o
 -10   1   7       44.37       19.20      5.56 o
  -9   1   7      398.66      383.15     11.88 o
  -8   1   7       35.57       29.56      3.01 o
  -7   1   7      121.00      110.66      4.44 o
  -6   1   7       24.61       24.90      2.51 o
  -5   1   7      846.40      761.73     14.56 o
  -4   1   7       18.65       22.07      0.87 o
  -3   1   7      672.78      656.36     10.14 o
  -2   1   7      209.72      215.82      4.65 o
  -1   1   7      448.18      458.35      7.91 o
   0   1   7        1.39        0.52      1.22 o
   1   1   7      448.13      459.48      6.79 o
   2   1   7      209.35      220.10      3.92 o
   3   1   7      673.08      643.57     11.38 o
   4   1   7       18.57       23.73      1.15 o
   5   1   7      846.58      773.42     16.15 o
   6   1   7       24.71       22.82      2.26 o
   7   1   7      121.01      108.45      5.77 o
   8   1   7       35.74       28.43      4.22 o
   9   1   7      398.96      397.23     13.68 o
  10   1   7       44.52       38.00      3.41 o
  11   1   7      259.19      298.97     10.03 o
  12   1   7        6.77        6.29      2.98 o
  13   1   7       75.75       90.31      6.03 o
  14   1   7        4.58       -1.24      4.36 o
  15   1   7       37.70       32.51      8.28 o
 -14   2   7       18.67       15.47      6.74 o
 -13   2   7       10.74        7.11      5.42 o
 -12   2   7      149.80      174.22     10.45 o
 -11   2   7        7.48       10.28      3.97 o
 -10   2   7       18.45       14.86      1.43 o
  -9   2   7        5.29        1.57      0.85 o
  -8   2   7       13.11       14.95      1.03 o
  -7   2   7       83.97       89.81      2.00 o
  -6   2   7       80.29       81.99      1.67 o
  -5   2   7      440.16      413.71      5.91 o
  -4   2   7        6.72        7.11      0.84 o
  -3   2   7      160.32      142.37      2.84 o
  -2   2   7      667.46      672.68     10.26 o
  -1   2   7      173.35      139.23      3.12 o
   0   2   7      400.39      381.60      7.21 o
   1   2   7      175.46      137.68      2.47 o
   2   2   7      668.61      674.74      8.92 o
   3   2   7      158.92      141.43      2.51 o
   4   2   7        6.64        7.82      1.18 o
   5   2   7      439.61      425.05      8.17 o
   6   2   7       80.54       79.37      3.05 o
   7   2   7       83.89       92.58      3.55 o
   8   2   7       13.09       17.61      1.55 o
   9   2   7        5.28        1.92      1.39 o
  10   2   7       18.39       15.16      2.98 o
  11   2   7        7.47        7.82      3.10 o
  12   2   7      149.88      168.00      7.18 o
  13   2   7       10.89       12.51      3.83 o
  14   2   7       18.78       18.52      5.23 o
  15   2   7        1.32        0.52     29.20 o
 -14   3   7        3.25       -6.10      8.01 o
 -13   3   7       67.18       66.76     11.43 o
 -12   3   7       16.56       14.86      9.97 o
 -11   3   7      183.16      219.32     13.29 o
 -10   3   7       46.40       46.74      6.13 o
  -9   3   7      311.89      305.85      8.76 o
  -8   3   7       12.62        8.75      0.85 o
  -7   3   7      122.33      120.02      2.89 o
  -6   3   7       94.49       79.84      2.13 o
  -5   3   7      481.42      478.33      8.08 o
  -4   3   7      117.57      105.99      2.72 o
  -3   3   7      314.62      307.70      5.56 o
  -2   3   7        1.28        2.26      1.03 o
  -1   3   7      189.09      201.32      3.75 o
   0   3   7       51.25       74.29      1.81 o
   1   3   7      189.15      208.12      3.82 o
   2   3   7        1.30       -0.87      1.05 o
   3   3   7      315.01      323.66      5.70 o
   4   3   7      117.68      110.66      2.49 o
   5   3   7      482.38      461.74     10.21 o
   6   3   7       94.33       88.31      3.47 o
   7   3   7      122.56      113.75      4.51 o
   8   3   7       12.78        6.43      2.07 o
   9   3   7      312.41      326.52     10.49 o
  10   3   7       46.61       44.60      4.23 o
  11   3   7      183.10      201.32      7.49 o
  12   3   7       16.71       23.85      4.63 o
  13   3   7       67.30       51.55      6.45 o
  14   3   7        3.27       -3.82      4.69 o
 -13   4   7       35.25       40.82     10.12 o
 -12   4   7       37.76       34.65      7.61 o
 -11   4   7       12.04        4.02      3.12 o
 -10   4   7       57.29       43.73      4.55 o
  -9   4   7       14.09        9.95      3.00 o
  -8   4   7       17.72       20.61      1.55 o
  -7   4   7       31.32       35.75      2.21 o
  -6   4   7       84.11       87.82      3.95 o
  -5   4   7      103.85      101.15      4.25 o
  -4   4   7      193.59      196.86      6.29 o
  -3   4   7      178.83      162.23      5.71 o
  -2   4   7      130.65      148.41      3.87 o
  -1   4   7      271.83      238.89      4.90 o
   0   4   7      315.60      317.51      5.64 o
   1   4   7      273.85      245.47      4.97 o
   2   4   7      131.19      143.31      3.80 o
   3   4   7      178.58      163.92      4.74 o
   4   4   7      192.65      193.54      5.87 o
   5   4   7      103.97      101.69      3.73 o
   6   4   7       84.27       87.82      3.22 o
   7   4   7       31.10       30.16      2.61 o
   8   4   7       17.67       17.94      2.91 o
   9   4   7       14.00        9.95      3.17 o
  10   4   7       57.26       46.20      4.30 o
  11   4   7       12.03       19.67      4.91 o
  12   4   7       37.85       25.56      5.21 o
  13   4   7       35.51       40.98      6.59 o
  14   4   7       28.35       13.55      8.75 o
 -13   5   7       53.96       43.21     10.77 o
 -12   5   7        0.52       -9.79      9.79 o
 -11   5   7       91.69       90.07      8.01 o
 -10   5   7       96.45       92.58      6.86 o
  -9   5   7      148.71      171.45     12.79 o
  -8   5   7       79.14       78.21      4.44 o
  -7   5   7      110.97      105.17      4.06 o
  -6   5   7       39.32       36.06      3.01 o
  -5   5   7      242.63      247.94      8.31 o
  -4   5   7       53.24       63.14      4.20 o
  -3   5   7      137.28      134.60      4.90 o
  -2   5   7       25.08       17.74      2.11 o
  -1   5   7       90.86       82.46      3.36 o
   0   5   7       63.41       61.88      2.49 o
   1   5   7       91.10       85.12      3.41 o
   2   5   7       24.91       18.07      2.25 o
   3   5   7      137.47      137.68      4.95 o
   4   5   7       53.27       57.40      3.40 o
   5   5   7      243.09      249.62      7.93 o
   6   5   7       39.53       35.91      3.33 o
   7   5   7      110.38      118.57      5.45 o
   8   5   7       79.74       88.07      5.45 o
   9   5   7      148.80      169.02      7.21 o
  10   5   7       96.63      101.15      6.11 o
  11   5   7       91.83       93.61      6.64 o
  12   5   7        0.50       -2.26      4.16 o
  13   5   7       54.24       56.01      7.51 o
 -11   6   7        5.38       -1.74      6.45 o
 -10   6   7       21.93        8.90      6.62 o
  -9   6   7        1.18        2.94      5.03 o
  -8   6   7       13.63       20.73      4.56 o
  -7   6   7       70.84       74.74      5.24 o
  -6   6   7       28.50       39.48      5.64 o
  -5   6   7       48.38       50.24      4.30 o
  -4   6   7       62.69       64.62      4.25 o
  -3   6   7       83.95       94.88      5.14 o
  -2   6   7      190.85      200.96      7.49 o
  -1   6   7       35.57       33.12      3.03 o
   0   6   7      266.57      279.67      8.38 o
   1   6   7       36.21       36.55      4.95 o
   2   6   7      191.24      217.75      9.36 o
   3   6   7       83.55       76.12      3.92 o
   4   6   7       62.19       60.23      5.33 o
   5   6   7       48.34       58.00      5.63 o
   6   6   7       28.72       30.73      4.69 o
   7   6   7       70.63       71.59      6.48 o
   8   6   7       13.61       22.07      5.33 o
   9   6   7        1.21        1.38      5.56 o
  10   6   7       21.90       21.22      5.10 o
  11   6   7        5.36        8.75      4.37 o
  12   6   7       13.64       11.32      6.13 o
 -11   7   7       26.36       35.75     10.10 o
 -10   7   7       50.56       51.74      7.40 o
  -9   7   7       55.00       46.39      7.54 o
  -8   7   7       24.82       31.76      7.74 o
  -7   7   7       61.94       66.97      8.43 o
  -6   7   7       56.00       53.47      5.40 o
  -5   7   7      154.99      161.90      8.40 o
  -4   7   7       73.61       86.83      5.66 o
  -3   7   7       46.48       50.61      4.32 o
  -2   7   7        1.03       -2.77      3.12 o
  -1   7   7        1.85        0.52      5.09 o
   0   7   7        1.40        5.57      3.68 o
   1   7   7        1.86        0.17      3.00 o
   2   7   7        1.05       11.69      3.52 o
   3   7   7       46.41       36.38      5.26 o
   4   7   7       73.38       77.28      5.57 o
   5   7   7      155.58      148.10      8.03 o
   6   7   7       55.78       54.63      6.45 o
   7   7   7       62.05       78.43      7.47 o
   8   7   7       24.99       28.01      5.73 o
   9   7   7       55.27       60.03      9.41 o
  10   7   7       50.66       38.64      8.69 o
  11   7   7       26.38        6.76      5.02 o
 -10   8   7        7.09        1.24      9.98 o
  -9   8   7        5.59       22.82      9.58 o
  -8   8   7       17.37       19.32      6.50 o
  -7   8   7       11.30       20.73      7.70 o
  -6   8   7       12.53        4.69      4.51 o
  -5   8   7        4.11        1.24      5.59 o
  -4   8   7       20.07       24.23      5.59 o
  -3   8   7       38.44       47.47      7.09 o
  -2   8   7      101.74      104.63      7.56 o
  -1   8   7       31.19       44.25      5.26 o
   0   8   7       85.75       98.52      7.86 o
   1   8   7       31.35       42.18      7.02 o
   2   8   7      101.96      112.06      7.54 o
   3   8   7       38.14       50.24      7.11 o
   4   8   7       19.95       13.28      6.64 o
   5   8   7        4.02       -0.52      5.59 o
   6   8   7       12.65       15.89      6.64 o
   7   8   7       11.21       -4.69      5.89 o
   8   8   7       17.35       22.82      7.44 o
   9   8   7        5.63        2.60      4.51 o
  10   8   7        7.08        1.57      6.29 o
  -8   9   7       13.91       22.46     10.75 o
  -7   9   7       31.79       45.14     11.53 o
  -6   9   7       14.27       15.16     10.07 o
  -5   9   7       21.40       17.74      6.55 o
  -4   9   7       26.98       14.95      5.21 o
  -3   9   7        1.63       -1.92      6.45 o
  -2   9   7        0.69       -4.67      4.67 o
  -1   9   7       16.58       18.29      5.19 o
   0   9   7        0.42       -5.57      5.57 o
   1   9   7       16.63       24.49      6.41 o
   2   9   7        0.68       -3.82      4.69 o
   3   9   7        1.64       -0.17      5.82 o
   4   9   7       26.80       29.56      8.47 o
   5   9   7       21.50       18.97      8.17 o
   6   9   7       14.23       19.55      7.00 o
   7   9   7       31.64       38.00      5.85 o
   8   9   7       14.04       14.44      8.03 o
  -5  10   7        0.99       -3.14      7.33 o
  -4  10   7        6.64       23.85     10.31 o
  -3  10   7        1.68        0.17      3.52 o
  -2  10   7       40.60       13.95      4.34 o
  -1  10   7        6.62       -1.03      4.32 o
   0  10   7       33.48       32.82      8.31 o
   1  10   7        6.73       19.55      7.70 o
   2  10   7       40.58       34.97      7.49 o
   3  10   7        1.69        6.62      9.23 o
   4  10   7        6.59       14.65      8.19 o
   5  10   7        1.02       -3.66      8.38 o
   0   0   8     7658.88     8060.50    165.91 o
   1   0   8      659.23      661.10     11.53 o
   2   0   8     2167.98     2342.67     35.78 o
   3   0   8       27.67       22.70      0.89 o
   4   0   8        9.78       13.55      1.74 o
   5   0   8       69.63       73.61      3.17 o
   6   0   8       65.13       62.72      3.55 o
   7   0   8        2.08       -1.74      3.31 o
   8   0   8        0.55        3.82      3.82 o
   9   0   8      100.21      101.15      6.64 o
  10   0   8       36.19       35.91      4.90 o
  11   0   8       14.99        5.57      4.86 o
  12   0   8       12.13       10.45      5.38 o
  13   0   8       71.77      101.15      5.84 o
  14   0   8       56.59       70.47      6.20 o
  15   0   8        8.72        8.21      7.49 o
 -15   1   8        8.86       13.08      7.54 o
 -14   1   8       27.51       18.62      7.53 o
 -13   1   8       10.39       23.73      5.02 o
 -12   1   8       16.79       18.52      5.56 o
 -11   1   8       79.55       68.48      6.34 o
 -10   1   8      121.90      126.76      7.42 o
  -9   1   8       48.19       54.44      5.84 o
  -8   1   8       54.30       52.70      4.60 o
  -7   1   8      107.27      112.33      3.92 o
  -6   1   8      325.82      284.09      7.13 o
  -5   1   8       10.65       11.32      2.13 o
  -4   1   8      451.77      445.44      7.25 o
  -3   1   8     1352.55     1353.21     21.36 o
  -2   1   8      183.43      175.61      3.50 o
  -1   1   8       73.81       67.18      1.95 o
   0   1   8       33.67       33.12      1.06 o
   1   1   8       74.12       66.53      1.52 o
   2   1   8      182.98      168.69      3.43 o
   3   1   8     1353.35     1385.44     25.54 o
   4   1   8      451.63      436.57      8.28 o
   5   1   8       11.02        9.62      1.55 o
   6   1   8      326.41      288.12      9.86 o
   7   1   8      107.36      115.16      5.66 o
   8   1   8       54.32       51.93      4.95 o
   9   1   8       48.20       47.65      4.20 o
  10   1   8      122.11      127.65      5.37 o
  11   1   8       79.51       94.88      5.14 o
  12   1   8       16.69       21.83      4.20 o
  13   1   8       10.40        5.40      4.72 o
  14   1   8       27.33       31.32      5.91 o
  15   1   8        8.82       -1.74     12.02 o
 -14   2   8      105.16      102.75      9.37 o
 -13   2   8       57.88       73.61      9.06 o
 -12   2   8       19.40       20.61      5.40 o
 -11   2   8       54.11       47.11      4.70 o
 -10   2   8       47.78       43.55      3.14 o
  -9   2   8      209.01      225.61      7.93 o
  -8   2   8      104.92       93.61      2.30 o
  -7   2   8        2.15        3.14      0.51 o
  -6   2   8      211.99      208.12      4.18 o
  -5   2   8       76.48       66.12      1.72 o
  -4   2   8       74.43       65.03      1.71 o
  -3   2   8       63.53       68.71      1.74 o
  -2   2   8      952.85      985.18     14.91 o
  -1   2   8      299.00      299.88      5.49 o
   0   2   8     2041.70     2188.14     37.04 o
   1   2   8      298.31      298.07      5.47 o
   2   2   8      951.50     1005.16     14.23 o
   3   2   8       63.49       67.18      1.52 o
   4   2   8       75.04       70.70      1.78 o
   5   2   8       77.47       63.14      1.88 o
   6   2   8      211.83      211.95      5.38 o
   7   2   8        2.11        5.77      1.08 o
   8   2   8      104.97       96.43      3.36 o
   9   2   8      208.75      222.86      7.09 o
  10   2   8       47.69       40.98      3.38 o
  11   2   8       54.10       43.38      3.48 o
  12   2   8       19.37       15.99      3.48 o
  13   2   8       57.82       72.93      5.42 o
  14   2   8      105.19      105.17      8.12 o
 -14   3   8       24.49        7.82      9.09 o
 -13   3   8        1.10       -1.74     10.98 o
 -12   3   8        4.53       -0.35     10.16 o
 -11   3   8       22.53       22.82      5.56 o
 -10   3   8       46.85       49.13      3.33 o
  -9   3   8        8.43        6.97      1.39 o
  -8   3   8       61.51       61.46      1.86 o
  -7   3   8        4.63        7.98      1.18 o
  -6   3   8      177.51      170.40      3.80 o
  -5   3   8       14.12       11.69      1.36 o
  -4   3   8      528.38      529.88      9.11 o
  -3   3   8      819.69      809.81     13.52 o
  -2   3   8      182.07      177.37      3.87 o
  -1   3   8      277.11      258.03      4.67 o
   0   3   8       14.38       14.15      1.18 o
   1   3   8      277.24      265.71      4.74 o
   2   3   8      181.92      184.11      3.59 o
   3   3   8      819.22      791.88     14.86 o
   4   3   8      528.24      528.07      9.70 o
   5   3   8       13.83       12.23      1.57 o
   6   3   8      177.95      182.68      5.00 o
   7   3   8        4.63        5.77      1.39 o
   8   3   8       60.80       57.60      3.61 o
   9   3   8        8.50        5.40      3.31 o
  10   3   8       46.96       62.30      5.00 o
  11   3   8       22.40       20.73      3.48 o
  12   3   8        4.54        4.36      3.64 o
  13   3   8        1.09        9.22      4.01 o
  14   3   8       24.31       14.44      4.32 o
 -13   4   8       31.05       66.97     35.00 o
 -12   4   8       22.60       30.73     10.98 o
 -11   4   8       25.05       14.95      4.18 o
 -10   4   8        8.58        2.11      2.61 o
  -9   4   8       78.23       83.19      5.05 o
  -8   4   8       37.07       36.22      2.23 o
  -7   4   8        1.79        2.77      1.41 o
  -6   4   8       37.09       36.38      2.07 o
  -5   4   8      124.72      118.57      4.02 o
  -4   4   8      197.69      199.83      5.23 o
  -3   4   8        2.29        4.36      1.53 o
  -2   4   8      908.20      925.61     16.86 o
  -1   4   8      143.05      150.68      3.24 o
   0   4   8     1254.58     1292.72     20.89 o
   1   4   8      142.26      154.27      3.61 o
   2   4   8      907.61      923.21     18.45 o
   3   4   8        2.34        4.02      1.74 o
   4   4   8      199.19      210.42      6.90 o
   5   4   8      125.56      124.69      4.13 o
   6   4   8       37.55       33.12      2.44 o
   7   4   8        1.83        0.87      1.76 o
   8   4   8       37.17       36.55      4.15 o
   9   4   8       77.96       81.99      5.26 o
  10   4   8        8.46        7.11      3.31 o
  11   4   8       24.92       22.33      3.48 o
  12   4   8       22.50       28.43      4.51 o
  13   4   8       31.01       30.73      5.12 o
  14   4   8       35.59       59.62     11.20 o
 -12   5   8        9.40       26.36     18.71 o
 -11   5   8       38.06       33.41      5.35 o
 -10   5   8       48.67       50.42      6.38 o
  -9   5   8       39.03       45.49      6.76 o
  -8   5   8       63.38       69.58      6.39 o
  -7   5   8       28.73       29.29      2.42 o
  -6   5   8       38.21       40.64      3.87 o
  -5   5   8      113.94      124.09      5.30 o
  -4   5   8      231.98      253.38      7.98 o
  -3   5   8      224.74      215.04      7.74 o
  -2   5   8       85.75       88.57      3.22 o
  -1   5   8       59.82       58.82      2.63 o
   0   5   8        0.13        1.24      1.59 o
   1   5   8       60.43       52.89      2.87 o
   2   5   8       85.40       90.82      3.78 o
   3   5   8      224.96      222.86      7.49 o
   4   5   8      231.64      259.30      7.65 o
   5   5   8      114.47      127.65      5.37 o
   6   5   8       38.27       37.84      4.70 o
   7   5   8       28.99       27.46      2.91 o
   8   5   8       62.91       69.58      5.07 o
   9   5   8       39.09       37.18      4.51 o
  10   5   8       48.76       45.31      4.79 o
  11   5   8       37.98       36.06      5.38 o
  12   5   8        9.47       15.68      4.70 o
  13   5   8       12.92        7.46      5.77 o
 -11   6   8        7.73        6.29      7.87 o
 -10   6   8        8.76       10.12      3.87 o
  -9   6   8       23.33       29.56      6.03 o
  -8   6   8       68.72       69.37      7.91 o
  -7   6   8        2.15        4.69      2.80 o
  -6   6   8       32.12       34.18      3.71 o
  -5   6   8       74.87       68.92      4.83 o
  -4   6   8       86.16       91.32      5.30 o
  -3   6   8       15.00       12.33      2.40 o
  -2   6   8      253.65      282.77      7.54 o
  -1   6   8       54.66       52.51      2.87 o
   0   6   8      205.11      196.86      6.67 o
   1   6   8       54.13       50.61      5.82 o
   2   6   8      252.94      264.43      9.88 o
   3   6   8       15.06        8.75      2.65 o
   4   6   8       86.78       74.06      4.32 o
   5   6   8       75.21       72.02      6.05 o
   6   6   8       32.25       36.38      5.57 o
   7   6   8        2.12        2.42      4.15 o
   8   6   8       68.63       74.74      7.75 o
   9   6   8       23.18       45.49      8.36 o
  10   6   8        8.67        5.40      7.11 o
  11   6   8        7.61        1.57      5.77 o
  12   6   8       36.98        7.68      4.53 o
 -11   7   8        4.02       13.28      7.51 o
 -10   7   8        0.88       -5.21      8.38 o
  -9   7   8        7.88       10.12      5.54 o
  -8   7   8        5.32        6.29      4.90 o
  -7   7   8        0.17        6.10      4.49 o
  -6   7   8        9.17        0.35      3.15 o
  -5   7   8       63.53       83.90      6.53 o
  -4   7   8      144.75      142.37      7.25 o
  -3   7   8      129.97      134.60      7.35 o
  -2   7   8       93.47       92.84      6.10 o
  -1   7   8       55.06       61.67      6.01 o
   0   7   8       45.84       43.73      4.90 o
   1   7   8       55.24       49.86      5.40 o
   2   7   8       93.55       80.56      5.92 o
   3   7   8      129.75      130.35      7.53 o
   4   7   8      144.80      161.90      7.39 o
   5   7   8       63.66       69.81      6.62 o
   6   7   8        9.33        5.40      4.91 o
   7   7   8        0.17       -2.11      5.05 o
   8   7   8        5.20       11.32      5.24 o
   9   7   8        7.89        5.91      5.07 o
  10   7   8        0.91        4.51      5.71 o
  11   7   8        4.01        2.11      3.68 o
  -9   8   8       15.00        9.37      7.68 o
  -8   8   8       22.04        0.35      8.41 o
  -7   8   8        4.38        3.31      5.05 o
  -6   8   8       12.45       11.69      4.69 o
  -5   8   8       46.34       51.36      5.87 o
  -4   8   8       44.54       38.15      6.03 o
  -3   8   8       16.32       21.95      5.70 o
  -2   8   8       79.15       76.81      7.40 o
  -1   8   8        5.47        5.91      4.16 o
   0   8   8       70.96       62.93      6.50 o
   1   8   8        5.32        5.03      5.21 o
   2   8   8       78.80       87.58      7.40 o
   3   8   8       16.53       22.70      4.65 o
   4   8   8       44.83       47.28      6.53 o
   5   8   8       46.65       61.88      8.73 o
   6   8   8       12.57       19.32      5.45 o
   7   8   8        4.43        5.40      6.45 o
   8   8   8       22.05       30.73      7.61 o
   9   8   8       14.93        4.86      8.68 o
  -8   9   8        7.49       -1.38      5.56 o
  -7   9   8        0.30        7.46      6.92 o
  -6   9   8        1.88       -0.87      6.11 o
  -5   9   8       34.31       40.31      6.86 o
  -4   9   8       37.31       45.49      7.30 o
  -3   9   8       28.93       21.83      6.05 o
  -2   9   8       13.40       19.90     12.37 o
  -1   9   8       20.06       24.37      8.21 o
   0   9   8        7.66        3.14      6.45 o
   1   9   8       20.19       19.55      6.66 o
   2   9   8       13.39       13.76      6.06 o
   3   9   8       28.99       22.70      5.28 o
   4   9   8       37.23       48.75      6.81 o
   5   9   8       34.53       26.50      6.93 o
   6   9   8        1.83        1.03      6.92 o
   7   9   8        0.28        6.76      7.61 o
   8   9   8        7.41        5.21      6.64 o
  -5  10   8       10.36        3.47     10.77 o
  -4  10   8       30.87       14.25      8.68 o
  -3  10   8       10.03        2.26      3.50 o
  -2  10   8        8.03       14.86      5.59 o
  -1  10   8        2.66        2.60      4.51 o
   0  10   8       10.09        7.46      5.91 o
   1  10   8        2.59        0.52      5.42 o
   2  10   8        7.98        6.29      7.14 o
   3  10   8       10.04       27.04      7.96 o
   4  10   8       31.01       36.22      8.57 o
   5  10   8       10.41       12.51      6.64 o
   1   0   9       72.25      111.50      2.51 o
   2   0   9        2.86        6.10      1.05 o
   3   0   9       78.69       81.52      1.67 o
   4   0   9     1487.20     1410.11     24.79 o
   5   0   9      114.41      112.06      3.64 o
   6   0   9      807.46      733.57     17.87 o
   7   0   9      148.29      139.86      5.00 o
   8   0   9      628.77      558.83     18.10 o
   9   0   9       22.42       15.47      3.64 o
  10   0   9      131.19      139.23      7.16 o
  11   0   9       31.29       31.03      6.62 o
  12   0   9      238.78      276.15     14.48 o
  13   0   9      108.67      114.86      6.52 o
  14   0   9      161.27      177.02     11.24 o
 -14   1   9       32.36       47.65      8.57 o
 -13   1   9       32.43       27.32      6.20 o
 -12   1   9       22.51       23.85      6.83 o
 -11   1   9        3.23        2.77      4.34 o
 -10   1   9       24.27        9.06      4.22 o
  -9   1   9        2.94        1.03      4.67 o
  -8   1   9      215.43      204.72      8.69 o
  -7   1   9       29.67       27.04      2.75 o
  -6   1   9        2.45       -2.26      2.26 o
  -5   1   9      127.76      126.17      4.15 o
  -4   1   9      960.83      932.06     13.69 o
  -3   1   9       88.23       79.37      2.13 o
  -2   1   9     1998.97     1983.26     35.26 o
  -1   1   9       44.81       43.38      1.74 o
   0   1   9       49.64       44.43      1.24 o
   1   1   9       44.81       44.25      1.24 o
   2   1   9     1999.03     1952.81     30.33 o
   3   1   9       88.28       81.52      2.61 o
   4   1   9      960.72      932.06     15.31 o
   5   1   9      127.54      129.76      3.90 o
   6   1   9        2.29        2.11      1.76 o
   7   1   9       29.56       28.85      3.69 o
   8   1   9      215.39      206.22      8.71 o
   9   1   9        2.95        9.95      4.16 o
  10   1   9       24.27       23.21      3.82 o
  11   1   9        3.21        2.42      2.79 o
  12   1   9       22.50       24.37      4.04 o
  13   1   9       32.45       38.33      5.40 o
  14   1   9       32.40       45.49      5.70 o
 -14   2   9      118.32      116.29     11.95 o
 -13   2   9       21.21       24.76      7.49 o
 -12   2   9      176.05      216.20     12.42 o
 -11   2   9       59.49       55.23      7.06 o
 -10   2   9       96.29      109.29      4.41 o
  -9   2   9       28.08       25.30      2.65 o
  -8   2   9      594.07      584.70     13.40 o
  -7   2   9        0.98        0.17      1.76 o
  -6   2   9      776.14      752.28     11.59 o
  -5   2   9      380.58      372.37      6.11 o
  -4   2   9     1082.47     1062.02     14.62 o
  -3   2   9        4.65        2.60      1.03 o
  -2   2   9       37.28       32.96      1.36 o
  -1   2   9      515.36      577.07     10.14 o
   0   2   9       17.54       13.76      1.38 o
   1   2   9      515.51      561.95      9.39 o
   2   2   9       37.71       30.16      1.45 o
   3   2   9        4.63        6.10      1.05 o
   4   2   9     1082.19     1073.22     18.15 o
   5   2   9      379.97      356.26      6.97 o
   6   2   9      776.21      743.63     17.28 o
   7   2   9        1.00        0.00      1.74 o
   8   2   9      594.81      566.97     13.83 o
   9   2   9       28.15       22.70      2.65 o
  10   2   9       96.41       96.43      4.67 o
  11   2   9       59.74       63.14      4.62 o
  12   2   9      176.04      192.07      8.05 o
  13   2   9       21.07       17.74      3.68 o
  14   2   9      118.11      113.17      8.43 o
 -13   3   9       29.92       52.51     25.05 o
 -12   3   9       11.06       -6.29     10.78 o
 -11   3   9       17.69       22.82      6.93 o
 -10   3   9       11.46        6.29      4.56 o
  -9   3   9       43.66       40.47      2.18 o
  -8   3   9       64.37       62.09      1.86 o
  -7   3   9       59.33       58.82      1.83 o
  -6   3   9       13.06       14.65      1.01 o
  -5   3   9       52.92       56.41      2.18 o
  -4   3   9      572.46      563.21     11.27 o
  -3   3   9      144.98      139.86      3.75 o
  -2   3   9     1067.05     1007.67     16.76 o
  -1   3   9       37.16       37.51      1.78 o
   0   3   9      219.25      185.91      4.32 o
   1   3   9       37.51       38.97      1.32 o
   2   3   9     1067.51     1045.73     16.22 o
   3   3   9      145.38      132.47      3.64 o
   4   3   9      572.12      563.83     11.92 o
   5   3   9       52.71       52.70      2.11 o
   6   3   9       12.62       13.76      1.38 o
   7   3   9       59.31       56.20      3.17 o
   8   3   9       64.46       56.41      2.77 o
   9   3   9       43.70       36.22      3.34 o
  10   3   9       11.48        9.95      2.84 o
  11   3   9       17.68       14.44      3.52 o
  12   3   9       11.03       15.68      4.18 o
  13   3   9       29.96       34.04      4.77 o
  14   3   9       23.56       45.85      5.71 o
 -13   4   9       31.83       43.73     14.84 o
 -12   4   9      138.50      178.41     22.21 o
 -11   4   9       13.63       12.33      8.90 o
 -10   4   9       84.04       86.59      6.15 o
  -9   4   9       24.24       19.90      3.19 o
  -8   4   9      323.10      306.78      9.25 o
  -7   4   9       48.67       44.60      2.30 o
  -6   4   9      394.76      399.34     10.56 o
  -5   4   9      153.56      161.57      5.03 o
  -4   4   9      370.83      362.75      7.54 o
  -3   4   9       19.64       16.53      1.93 o
  -2   4   9       53.81       56.01      2.18 o
  -1   4   9       43.65       48.75      2.58 o
   0   4   9        3.27        7.32      0.85 o
   1   4   9       43.68       43.90      2.80 o
   2   4   9       54.28       51.74      3.03 o
   3   4   9       19.55       19.90      2.82 o
   4   4   9      370.24      376.97      9.74 o
   5   4   9      152.94      163.59      4.72 o
   6   4   9      394.45      388.33     10.92 o
   7   4   9       49.11       50.42      3.19 o
   8   4   9      323.41      323.17     11.86 o
   9   4   9       24.44       26.36      3.66 o
  10   4   9       84.18       85.12      5.37 o
  11   4   9       13.83       13.08      4.01 o
  12   4   9      138.59      157.23      8.28 o
  13   4   9       31.56       29.15      4.70 o
 -10   5   9        5.73        6.97      4.18 o
  -9   5   9       19.76       21.22      5.35 o
  -8   5   9       21.48       22.82      4.91 o
  -7   5   9       18.46       16.20      2.13 o
  -6   5   9       26.93       34.65      3.10 o
  -5   5   9       81.53       80.56      4.74 o
  -4   5   9      196.05      198.71      8.19 o
  -3   5   9      157.20      165.28      5.09 o
  -2   5   9      257.00      255.07      8.85 o
  -1   5   9       18.26       17.40      1.53 o
   0   5   9      153.30      158.55      4.65 o
   1   5   9       18.33       18.97      2.75 o
   2   5   9      257.82      255.49      8.87 o
   3   5   9      156.69      165.61      7.47 o
   4   5   9      196.64      216.20      6.99 o
   5   5   9       81.08       79.84      4.01 o
   6   5   9       26.58       27.46      4.56 o
   7   5   9       18.48       19.55      4.55 o
   8   5   9       21.45       20.85      3.62 o
   9   5   9       19.85       20.26      4.39 o
  10   5   9        5.72        2.60      3.66 o
  11   5   9       18.07       16.53      4.18 o
  12   5   9        7.71        5.91      4.69 o
  13   5   9       16.82       25.02     15.45 o
 -10   6   9       19.76       27.46      6.64 o
  -9   6   9       41.47       42.68      5.70 o
  -8   6   9      101.38      105.99     10.05 o
  -7   6   9        9.23       13.76      6.76 o
  -6   6   9      206.01      224.04      8.69 o
  -5   6   9       90.38      104.09      5.12 o
  -4   6   9      240.96      234.43      8.48 o
  -3   6   9        0.47        1.92      3.66 o
  -2   6   9       35.17       36.06      2.54 o
  -1   6   9       23.27       21.46      2.07 o
   0   6   9        4.30        4.02      2.13 o
   1   6   9       23.32       21.95      2.96 o
   2   6   9       35.40       29.43      3.73 o
   3   6   9        0.44        1.74      2.61 o
   4   6   9      240.58      221.27      9.83 o
   5   6   9       89.80      105.45      7.06 o
   6   6   9      205.94      234.43      9.70 o
   7   6   9        9.46        9.95      5.75 o
   8   6   9      101.70       88.57      8.21 o
   9   6   9       41.59       30.44      6.41 o
  10   6   9       20.00       14.15      6.45 o
  11   6   9       17.38        4.02      5.77 o
  12   6   9       31.53        1.03      4.32 o
 -10   7   9        3.55       10.12      7.65 o
  -9   7   9       13.07       12.51      6.81 o
  -8   7   9        9.71       13.36      7.14 o
  -7   7   9       13.54       36.22     11.60 o
  -6   7   9       32.85       36.06      7.61 o
  -5   7   9       10.47        1.92      3.83 o
  -4   7   9       26.93       39.15      5.61 o
  -3   7   9       55.04       62.09      6.45 o
  -2   7   9       38.59       38.15      5.71 o
  -1   7   9       27.32       36.55      4.46 o
   0   7   9       52.92       52.70      6.13 o
   1   7   9       27.59       35.91      4.90 o
   2   7   9       38.48       30.87      4.98 o
   3   7   9       55.04       66.12      6.66 o
   4   7   9       26.79       27.74      6.11 o
   5   7   9       10.42        9.22      6.10 o
   6   7   9       32.49       23.73      5.02 o
   7   7   9       13.54        9.79      4.55 o
   8   7   9        9.77       13.95      5.63 o
   9   7   9       13.07        7.98      5.89 o
  10   7   9        3.57        9.37      6.62 o
  11   7   9        2.85       -0.70      6.76 o
  -9   8   9       20.52       20.02      7.32 o
  -8   8   9       37.73       34.34     10.05 o
  -7   8   9        0.68        7.32      5.92 o
  -6   8   9       38.11       58.61      9.49 o
  -5   8   9       38.01       32.51      7.53 o
  -4   8   9       31.97       32.21      5.24 o
  -3   8   9        3.30        2.94      4.84 o
  -2   8   9        5.22       10.12      4.20 o
  -1   8   9       12.87       13.36      5.89 o
   0   8   9        1.28       -1.24      4.01 o
   1   8   9       12.90       12.89      5.59 o
   2   8   9        5.28       10.12      6.31 o
   3   8   9        3.24       -1.24      5.94 o
   4   8   9       31.77       23.47      6.13 o
   5   8   9       37.67       38.00      5.37 o
   6   8   9       38.13       55.42      8.05 o
   7   8   9        0.74        4.51      7.86 o
   8   8   9       37.91       32.06      7.32 o
   9   8   9       20.58       14.86      7.32 o
  -7   9   9        5.50        2.94      8.89 o
  -6   9   9        4.42       15.89      9.58 o
  -5   9   9        1.66        3.14      9.06 o
  -4   9   9        6.30       12.89      6.45 o
  -3   9   9       34.08       17.40      6.06 o
  -2   9   9       12.23        9.06      4.53 o
  -1   9   9       15.74       22.96      5.44 o
   0   9   9       24.41       19.20      5.78 o
   1   9   9       15.79       18.29      6.43 o
   2   9   9       12.38       21.83      7.04 o
   3   9   9       33.88       49.30      8.52 o
   4   9   9        6.44        2.77      6.41 o
   5   9   9        1.61       11.50      7.53 o
   6   9   9        4.33       12.70      9.41 o
   7   9   9        5.53       15.47      6.13 o
  -4  10   9       19.38       18.52     11.48 o
  -3  10   9        2.35        7.32     10.28 o
  -2  10   9        7.03        6.10      3.64 o
  -1  10   9        2.50       -2.11      3.83 o
   0  10   9       11.74        0.70      4.16 o
   1  10   9        2.49        7.32      7.49 o
   2  10   9        7.07        0.17     10.05 o
   3  10   9        2.32        1.38      5.56 o
   4  10   9       19.29        5.21      7.47 o
   0   0  10     1452.89     1326.15     28.83 o
   1   0  10       51.43       57.40      1.79 o
   2   0  10       38.39       26.10      1.22 o
   3   0  10       30.15       27.74      1.39 o
   4   0  10     1628.02     1588.92     31.57 o
   5   0  10       19.11       20.61      2.75 o
   6   0  10      445.07      470.85     13.17 o
   7   0  10        0.13        1.74      2.61 o
   8   0  10       38.30       31.32      3.55 o
   9   0  10       88.94       96.43      6.74 o
  10   0  10        7.74       10.98      6.83 o
  11   0  10       43.51       50.99      7.54 o
  12   0  10       19.53       18.85      5.38 o
  13   0  10        3.75        3.31      4.91 o
  14   0  10        1.03        3.66      4.90 o
 -14   1  10       12.82       23.73      8.36 o
 -13   1  10       29.64       32.82      6.81 o
 -12   1  10        0.83       -1.74      6.97 o
 -11   1  10        6.72       -2.11      8.40 o
 -10   1  10      117.80      136.45      8.64 o
  -9   1  10       66.15       62.30      5.84 o
  -8   1  10       74.48       93.35      4.34 o
  -7   1  10       38.50       39.15      2.80 o
  -6   1  10       10.88       13.36      3.00 o
  -5   1  10      104.86      107.91      4.39 o
  -4   1  10      411.39      389.90      6.25 o
  -3   1  10      252.91      257.61      6.36 o
  -2   1  10      359.40      364.27      8.07 o
  -1   1  10      305.75      344.88      8.33 o
   0   1  10       30.54       29.56      1.15 o
   1   1  10      305.27      354.76      5.96 o
   2   1  10      359.48      349.81      6.41 o
   3   1  10      251.87      258.45      5.52 o
   4   1  10      411.66      383.15      7.23 o
   5   1  10      104.96      100.63      4.23 o
   6   1  10       10.59        8.50      2.46 o
   7   1  10       38.51       29.86      4.04 o
   8   1  10       74.07       79.84      4.95 o
   9   1  10       66.14       66.53      5.17 o
  10   1  10      117.73      109.83      6.36 o
  11   1  10        6.74        7.68      3.52 o
  12   1  10        0.93        6.10      3.97 o
  13   1  10       29.66       34.49      5.73 o
  14   1  10       12.96       12.23      5.09 o
 -14   2  10        5.57       -6.08      6.08 o
 -13   2  10        3.79       -0.70      9.72 o
 -12   2  10       10.60       15.47      6.95 o
 -11   2  10       12.22        9.37      6.95 o
 -10   2  10        7.93        4.86      2.61 o
  -9   2  10       29.85       29.86      3.17 o
  -8   2  10       92.44       86.83      3.45 o
  -7   2  10        0.42       -1.90      1.90 o
  -6   2  10      125.22      127.65      2.98 o
  -5   2  10       12.63       13.55      0.87 o
  -4   2  10     1217.04     1224.36     18.47 o
  -3   2  10      290.12      276.15      5.26 o
  -2   2  10      226.16      190.24      4.37 o
  -1   2  10      204.23      215.42      4.27 o
   0   2  10     1455.95     1429.01     24.95 o
   1   2  10      204.43      213.10      4.23 o
   2   2  10      226.34      195.02      3.69 o
   3   2  10      290.66      286.78      4.91 o
   4   2  10     1217.42     1195.89     20.09 o
   5   2  10       12.67       11.32      1.24 o
   6   2  10      124.92      128.26      4.48 o
   7   2  10        0.36        1.24      1.76 o
   8   2  10       92.12       84.39      3.64 o
   9   2  10       29.98       34.49      2.94 o
  10   2  10        7.87        1.74      2.61 o
  11   2  10       11.95       13.76      3.62 o
  12   2  10       10.68       11.86      4.18 o
  13   2  10        3.92       10.80      4.34 o
  14   2  10        5.68        2.94      4.84 o
 -13   3  10       21.49       69.81     14.11 o
 -12   3  10        3.09       -2.94      5.75 o
 -11   3  10        4.24       12.89      7.02 o
 -10   3  10      158.95      164.93      8.14 o
  -9   3  10       54.93       48.75      3.50 o
  -8   3  10       96.85      106.81      3.28 o
  -7   3  10       79.17       76.81      2.54 o
  -6   3  10       34.83       30.30      1.60 o
  -5   3  10      117.09      128.55      3.59 o
  -4   3  10      236.31      232.00      5.63 o
  -3   3  10      217.81      221.27      5.51 o
  -2   3  10       56.09       53.47      2.32 o
  -1   3  10      165.89      160.89      4.69 o
   0   3  10        2.13        0.87      1.59 o
   1   3  10      165.80      174.91      3.83 o
   2   3  10       56.00       54.44      1.76 o
   3   3  10      217.23      216.99      4.67 o
   4   3  10      237.21      235.23      5.26 o
   5   3  10      118.13      123.52      3.52 o
   6   3  10       35.60       37.51      2.11 o
   7   3  10       79.17       73.38      2.72 o
   8   3  10       97.17      112.89      4.77 o
   9   3  10       54.77       51.55      3.41 o
  10   3  10      158.99      161.57      6.71 o
  11   3  10        4.25       12.33      3.61 o
  12   3  10        3.00        9.22      5.21 o
  13   3  10       21.59       27.04      5.09 o
  14   3  10        9.85       27.32     13.24 o
 -13   4  10       28.16        6.62     14.27 o
 -12   4  10       17.50       33.57     28.15 o
 -11   4  10       28.41       37.51     12.13 o
 -10   4  10       12.57       20.26      6.29 o
  -9   4  10       75.50       96.95     10.40 o
  -8   4  10       29.38       27.32      2.21 o
  -7   4  10       54.32       49.30      2.23 o
  -6   4  10      124.34      124.98      4.43 o
  -5   4  10       12.99        9.06      1.74 o
  -4   4  10      756.45      739.30     16.52 o
  -3   4  10       46.15       42.18      2.40 o
  -2   4  10      165.58      163.92      4.06 o
  -1   4  10       57.27       61.06      2.89 o
   0   4  10      381.40      380.05      8.24 o
   1   4  10       57.20       58.82      1.83 o
   2   4  10      165.87      165.61      5.44 o
   3   4  10       46.43       51.36      3.22 o
   4   4  10      756.36      794.11     21.57 o
   5   4  10       12.69       12.33      2.40 o
   6   4  10      124.06      137.07      4.95 o
   7   4  10       53.66       52.32      4.01 o
   8   4  10       29.09       18.07      3.71 o
   9   4  10       75.37       80.80      4.51 o
  10   4  10       12.47       13.55      3.31 o
  11   4  10       28.21       25.02      4.36 o
  12   4  10       17.54       14.95      4.49 o
  13   4  10       28.44       28.57      5.23 o
 -10   5  10       28.82       28.57      5.64 o
  -9   5  10       21.21       29.43      7.30 o
  -8   5  10       14.53       12.33      3.99 o
  -7   5  10       33.46       30.16      3.33 o
  -6   5  10        9.63       13.08      3.54 o
  -5   5  10      142.25      138.00      6.52 o
  -4   5  10      277.46      285.44      9.81 o
  -3   5  10      124.43      134.91      4.91 o
  -2   5  10      160.56      151.99      6.18 o
  -1   5  10      150.32      150.68      5.51 o
   0   5  10       13.31       15.89      1.25 o
   1   5  10      150.09      152.63      4.90 o
   2   5  10      160.44      149.39      5.80 o
   3   5  10      123.97      134.30      5.82 o
   4   5  10      277.88      290.82      9.46 o
   5   5  10      143.30      132.16      7.89 o
   6   5  10        9.73        3.14      4.01 o
   7   5  10       33.46       36.38      4.77 o
   8   5  10       14.51       13.76      3.82 o
   9   5  10       21.09       22.70      4.65 o
  10   5  10       28.70       24.37      3.78 o
  11   5  10        6.80       10.98      3.85 o
  12   5  10        0.76       13.55      5.92 o
 -10   6  10       12.73       21.59      6.74 o
  -9   6  10       15.47       25.42     11.71 o
  -8   6  10       26.17       30.73      5.26 o
  -7   6  10       20.31       21.83      5.17 o
  -6   6  10       69.96       63.14      5.03 o
  -5   6  10       10.65       13.55      3.50 o
  -4   6  10      326.33      350.80     11.38 o
  -3   6  10      101.75      110.66      5.84 o
  -2   6  10       88.76       86.83      5.17 o
  -1   6  10       98.39       98.78      6.29 o
   0   6  10       65.84       54.44      4.88 o
   1   6  10       98.40       97.21      6.50 o
   2   6  10       89.25       86.83      6.88 o
   3   6  10      102.20      110.66      7.21 o
   4   6  10      326.40      337.58     12.61 o
   5   6  10       10.89       24.76      5.91 o
   6   6  10       69.93       75.66      7.13 o
   7   6  10       20.02       22.96      5.56 o
   8   6  10       26.02       38.00      7.49 o
   9   6  10       15.42       23.34      7.26 o
  10   6  10       12.65       18.62      6.05 o
  11   6  10        5.04       18.97      5.52 o
 -10   7  10       20.55        0.17      7.75 o
  -9   7  10       26.66       24.76      5.38 o
  -8   7  10       21.77       36.55      8.14 o
  -7   7  10       41.32       47.65      8.94 o
  -6   7  10       17.72       15.16      6.78 o
  -5   7  10       45.23       45.31      4.62 o
  -4   7  10      111.51      103.55      6.99 o
  -3   7  10       63.17       66.97      6.69 o
  -2   7  10       33.25       38.64      4.43 o
  -1   7  10       30.89       30.87      4.98 o
   0   7  10        1.55       -0.70      4.16 o
   1   7  10       30.67       31.03      4.86 o
   2   7  10       33.24       41.66      4.95 o
   3   7  10       62.67       68.92      7.67 o
   4   7  10      111.96      127.65      8.34 o
   5   7  10       45.55       38.48      6.55 o
   6   7  10       17.94       24.49      8.22 o
   7   7  10       41.21       45.66      6.43 o
   8   7  10       21.91       26.50      6.25 o
   9   7  10       26.60       27.32      6.62 o
  10   7  10       20.49        2.42      3.82 o
  -9   8  10       10.74       12.51      7.28 o
  -8   8  10       12.13       13.76      8.03 o
  -7   8  10       12.90       11.86      7.37 o
  -6   8  10       17.47       15.16      5.03 o
  -5   8  10        6.65        0.17      7.75 o
  -4   8  10      105.36       95.40      8.26 o
  -3   8  10       24.63       17.74      4.56 o
  -2   8  10       56.97       60.03      6.34 o
  -1   8  10       53.14       45.14      6.38 o
   0   8  10       46.65       55.61      7.87 o
   1   8  10       53.09       50.24      7.30 o
   2   8  10       57.18       57.80      6.03 o
   3   8  10       24.76       25.82      6.57 o
   4   8  10      105.30      102.49      9.09 o
   5   8  10        6.73        9.37      5.91 o
   6   8  10       17.40       -0.70      7.11 o
   7   8  10       12.75       28.57      6.06 o
   8   8  10       12.01       27.74     10.84 o
   9   8  10       10.70        1.57      7.68 o
  -7   9  10        9.21       -0.87      8.76 o
  -6   9  10        3.28       -4.36      5.94 o
  -5   9  10       37.48       47.11      8.52 o
  -4   9  10       41.14       63.55     10.73 o
  -3   9  10       17.94       22.70      7.80 o
  -2   9  10       21.60       12.89      6.06 o
  -1   9  10       24.88       30.30      7.56 o
   0   9  10        1.53       11.50      8.69 o
   1   9  10       24.81       42.68      7.25 o
   2   9  10       21.61       14.44      5.63 o
   3   9  10       17.80       11.15      6.43 o
   4   9  10       41.33       46.74      7.94 o
   5   9  10       37.66       31.46      6.22 o
   6   9  10        3.30       -1.03      6.41 o
   7   9  10        9.24        6.43      6.95 o
  -3  10  10        9.96       34.65     16.01 o
  -2  10  10       12.68       12.23     14.69 o
  -1  10  10       10.98        4.69      3.66 o
   0  10  10        2.05       -0.70      4.84 o
   1  10  10       10.98       17.94      9.95 o
   2  10  10       12.79        7.32      8.00 o
   3  10  10       10.07       11.86      7.63 o
   1   0  11      664.89      646.92     12.09 o
   2   0  11      301.64      315.63      5.63 o
   3   0  11      282.44      317.98      6.11 o
   4   0  11      541.10      499.34     11.20 o
   5   0  11        1.76        7.46      2.60 o
   6   0  11        0.05       -2.61      2.61 o
   7   0  11      254.70      244.63      7.84 o
   8   0  11        2.66       12.06      4.22 o
   9   0  11       14.36       11.32      4.36 o
  10   0  11       16.12       11.50      5.37 o
  11   0  11        1.01       -0.52      5.59 o
  12   0  11        0.61       -1.03      4.86 o
  13   0  11       27.05       21.59      4.67 o
  14   0  11        0.06       12.06      5.03 o
 -14   1  11       27.27       22.82     14.25 o
 -13   1  11       30.38       31.76      6.85 o
 -12   1  11        9.53        3.82      5.05 o
 -11   1  11      104.68      111.22      8.34 o
 -10   1  11       33.71       42.86      6.39 o
  -9   1  11      270.71      266.59     11.64 o
  -8   1  11       29.62       29.86      3.47 o
  -7   1  11      233.33      224.43      7.91 o
  -6   1  11      157.60      173.52      6.25 o
  -5   1  11     1433.65     1381.52     30.42 o
  -4   1  11      463.12      452.70      7.86 o
  -3   1  11       22.53       17.94      1.24 o
  -2   1  11      197.06      193.54      4.41 o
  -1   1  11      186.84      202.07      4.88 o
   0   1  11       55.53       46.20      1.43 o
   1   1  11      186.80      204.34      4.15 o
   2   1  11      197.54      194.27      4.41 o
   3   1  11       22.04       17.94      1.57 o
   4   1  11      462.76      448.78      8.40 o
   5   1  11     1433.29     1446.03     32.13 o
   6   1  11      157.54      172.82      5.56 o
   7   1  11      233.06      217.75      8.19 o
   8   1  11       29.67       27.18      4.13 o
   9   1  11      270.70      240.94     10.66 o
  10   1  11       33.77       34.04      4.01 o
  11   1  11      104.75      119.72      6.36 o
  12   1  11        9.54        1.74      4.01 o
  13   1  11       30.30       21.59      5.28 o
  14   1  11       27.23       33.41      6.41 o
 -14   2  11        2.52        2.77     12.16 o
 -13   2  11       22.10       23.73      7.46 o
 -12   2  11       15.49       18.52     10.45 o
 -11   2  11        3.75        4.02      6.83 o
 -10   2  11        5.21        9.62      2.79 o
  -9   2  11       25.77       25.42      2.67 o
  -8   2  11       37.40       44.25      3.34 o
  -7   2  11      176.95      163.59      5.07 o
  -6   2  11        8.45        6.10      1.76 o
  -5   2  11        3.85        3.82      0.66 o
  -4   2  11       99.69      100.10      3.17 o
  -3   2  11      200.11      208.50      4.20 o
  -2   2  11       59.58       55.23      1.97 o
  -1   2  11      526.81      507.04      8.92 o
   0   2  11       16.66       15.37      1.34 o
   1   2  11      526.12      520.21      9.02 o
   2   2  11       59.40       57.40      2.00 o
   3   2  11      199.74      213.89      3.87 o
   4   2  11       99.62       98.00      2.87 o
   5   2  11        4.13        3.47      1.03 o
   6   2  11        8.49        9.06      2.07 o
   7   2  11      177.07      160.89      5.02 o
   8   2  11       37.32       48.38      3.48 o
   9   2  11       25.81       29.15      3.00 o
  10   2  11        5.16       12.06      2.93 o
  11   2  11        3.75        1.92      3.15 o
  12   2  11       15.52        8.36      3.66 o
  13   2  11       22.05       17.28      4.39 o
  14   2  11        2.53       10.80      8.15 o
 -13   3  11       36.45       52.70     12.65 o
 -12   3  11        0.04        2.42      5.71 o
 -11   3  11      109.80      122.33     11.10 o
 -10   3  11       23.29       32.21      5.24 o
  -9   3  11      191.99      181.97      6.05 o
  -8   3  11        7.38        9.62      2.30 o
  -7   3  11      219.66      208.89      3.82 o
  -6   3  11      139.58      142.37      3.78 o
  -5   3  11      701.29      715.80     12.72 o
  -4   3  11      524.17      529.27      9.72 o
  -3   3  11      104.01      105.71      2.98 o
  -2   3  11      123.59      125.28      3.83 o
  -1   3  11       51.11       53.85      2.53 o
   0   3  11      193.27      174.56      4.53 o
   1   3  11       51.00       49.30      2.04 o
   2   3  11      123.66      137.07      3.40 o
   3   3  11      103.06      100.37      2.91 o
   4   3  11      522.92      514.20      8.97 o
   5   3  11      700.80      719.34     14.86 o
   6   3  11      139.23      135.84      4.30 o
   7   3  11      219.63      213.89      6.18 o
   8   3  11        7.36        4.36      2.98 o
   9   3  11      192.18      184.11      7.16 o
  10   3  11       23.31       20.38      3.82 o
  11   3  11      109.75      129.15      6.60 o
  12   3  11        0.03        1.03      3.47 o
  13   3  11       36.15       31.46      4.74 o
 -12   4  11        7.12       22.82     12.49 o
 -11   4  11        2.99      -10.56     10.56 o
 -10   4  11        4.77       -1.38      7.28 o
  -9   4  11        9.96       13.28      3.28 o
  -8   4  11       22.90       28.01      2.23 o
  -7   4  11       67.87       66.97      3.24 o
  -6   4  11       26.37       27.04      2.06 o
  -5   4  11        9.19        9.22      1.60 o
  -4   4  11      240.88      248.78      6.25 o
  -3   4  11       82.85       90.31      4.01 o
  -2   4  11      110.62       99.30      3.68 o
  -1   4  11      408.40      406.22      9.04 o
   0   4  11        3.57       -1.57      1.76 o
   1   4  11      408.26      393.03      8.90 o
   2   4  11      109.90      110.94      3.89 o
   3   4  11       82.83       82.70      3.12 o
   4   4  11      240.53      248.78      6.25 o
   5   4  11        9.57       13.55      2.23 o
   6   4  11       26.50       29.56      2.44 o
   7   4  11       68.11       65.24      4.06 o
   8   4  11       22.99       29.86      3.31 o
   9   4  11        9.98       17.40      2.75 o
  10   4  11        4.75        9.62      3.52 o
  11   4  11        2.99       -3.31      3.50 o
  12   4  11        7.10        6.62      6.25 o
  13   4  11       14.74       11.32      8.71 o
  -9   5  11       45.83       41.48      4.60 o
  -8   5  11       19.20       18.52      4.88 o
  -7   5  11      151.41      150.04      6.46 o
  -6   5  11       34.44       27.04      3.15 o
  -5   5  11      435.34      415.31     15.07 o
  -4   5  11      192.67      202.46      7.89 o
  -3   5  11       59.14       61.88      3.75 o
  -2   5  11       11.38       10.98      2.80 o
  -1   5  11        6.34        8.21      2.26 o
   0   5  11       24.06       14.95      2.25 o
   1   5  11        6.38        5.21      2.11 o
   2   5  11       11.40        7.82      3.10 o
   3   5  11       58.63       57.60      4.01 o
   4   5  11      191.92      190.24      8.75 o
   5   5  11      434.53      457.77     16.95 o
   6   5  11       34.45       28.71      6.08 o
   7   5  11      151.04      171.10     10.37 o
   8   5  11       19.35       24.49      5.63 o
   9   5  11       45.92       37.35      3.55 o
  10   5  11       45.37       44.77      6.01 o
  11   5  11       44.06       47.84      6.76 o
  12   5  11        7.61       13.08      5.54 o
  -9   6  11       21.08       24.49      5.37 o
  -8   6  11        8.26       15.89      5.26 o
  -7   6  11       71.11       71.59      8.48 o
  -6   6  11        3.04        2.11      5.05 o
  -5   6  11       14.31       22.07      4.22 o
  -4   6  11      132.50      143.95      6.34 o
  -3   6  11       11.69       13.55      3.31 o
  -2   6  11       52.46       62.09      5.00 o
  -1   6  11       62.64       57.20      5.59 o
   0   6  11       50.61       51.74      4.56 o
   1   6  11       62.61       53.47      5.78 o
   2   6  11       52.09       47.11      4.90 o
   3   6  11       11.61       12.06      5.40 o
   4   6  11      132.32      143.00      7.58 o
   5   6  11       14.45       19.32      4.53 o
   6   6  11        3.06        9.95      4.74 o
   7   6  11       71.23       73.83      7.72 o
   8   6  11        8.21       -1.24      5.77 o
   9   6  11       21.04       28.43      6.48 o
  10   6  11        0.99       -3.31      4.37 o
  11   6  11        4.67        2.60      4.51 o
  -9   7  11       20.66        6.62      6.59 o
  -8   7  11       15.05       18.97      6.78 o
  -7   7  11       59.55       61.46      8.07 o
  -6   7  11       25.54       17.94      5.03 o
  -5   7  11      133.96      122.06     10.51 o
  -4   7  11       85.79       93.35      6.88 o
  -3   7  11       38.83       38.33      5.07 o
  -2   7  11       24.68       15.68      4.18 o
  -1   7  11        4.78       -1.03      3.97 o
   0   7  11       49.12       53.66      6.18 o
   1   7  11        4.75       -4.37      4.37 o
   2   7  11       24.72       31.46      5.33 o
   3   7  11       38.56       41.83      5.98 o
   4   7  11       85.38       81.27      7.37 o
   5   7  11      133.62      112.06      8.66 o
   6   7  11       25.38       12.33      6.11 o
   7   7  11       59.63       68.28      7.86 o
   8   7  11       15.00       13.95      6.60 o
   9   7  11       20.87       21.10      7.87 o
  10   7  11       34.80       36.06      9.36 o
  -8   8  11        4.58       11.32      7.82 o
  -7   8  11       13.93        1.57      7.68 o
  -6   8  11        4.91       -7.13      7.13 o
  -5   8  11        0.53        4.02      7.68 o
  -4   8  11       86.81       94.11     13.07 o
  -3   8  11        4.37        3.47      4.51 o
  -2   8  11       17.16       14.25      5.78 o
  -1   8  11       49.17       52.51      7.07 o
   0   8  11       16.97       20.61      5.03 o
   1   8  11       49.11       48.75      7.00 o
   2   8  11       16.99       25.96      7.26 o
   3   8  11        4.25       -0.70      4.53 o
   4   8  11       86.68       87.58      7.67 o
   5   8  11        0.57       -2.94      5.03 o
   6   8  11        4.91       -0.35      7.18 o
   7   8  11       14.06       19.32      8.36 o
   8   8  11        4.55        1.24      9.09 o
  -6   9  11        5.84        7.82      8.34 o
  -5   9  11       48.74       33.41      7.63 o
  -4   9  11       25.85       32.06      9.27 o
  -3   9  11       10.46       18.52     11.81 o
  -2   9  11       10.10        5.21      4.34 o
  -1   9  11        1.76        3.31      4.91 o
   0   9  11        1.94       -1.92      5.23 o
   1   9  11        1.77       -4.51      6.11 o
   2   9  11       10.09        6.10      6.78 o
   3   9  11       10.37        5.91      5.91 o
   4   9  11       25.75       19.32      6.85 o
   5   9  11       48.53       42.86      7.94 o
   6   9  11        5.86       25.02      9.77 o
  -1  10  11        2.07       -5.40     13.61 o
   0  10  11        3.90       21.22      9.23 o
   1  10  11        2.10        9.62      6.95 o
   0   0  12       17.23       15.16      1.55 o
   1   0  12      319.47      326.99      6.69 o
   2   0  12      276.83      296.24      5.45 o
   3   0  12       34.77       24.90      1.45 o
   4   0  12      139.16      148.41      3.22 o
   5   0  12      157.80      152.63      5.23 o
   6   0  12        0.00        2.26      2.79 o
   7   0  12      368.91      373.90     10.21 o
   8   0  12      103.86      116.86      5.71 o
   9   0  12       39.70       41.32      4.76 o
  10   0  12        0.33        1.03      6.76 o
  11   0  12       50.49       56.79      6.57 o
  12   0  12       12.90       20.61      7.91 o
  13   0  12       25.71       34.81      4.36 o
  14   0  12        1.21        7.68      6.95 o
 -13   1  12        0.76        5.77      6.97 o
 -12   1  12       50.84       54.25      7.20 o
 -11   1  12        5.87        9.06      5.40 o
 -10   1  12      137.89      149.06      8.71 o
  -9   1  12       11.43       14.65      3.54 o
  -8   1  12       34.90       48.01      4.02 o
  -7   1  12       63.29       80.09      4.72 o
  -6   1  12      523.36      494.06     12.91 o
  -5   1  12     1126.20     1190.42     26.41 o
  -4   1  12      473.79      456.08      8.45 o
  -3   1  12     1609.31     1600.53     33.80 o
  -2   1  12       12.24       12.06      1.38 o
  -1   1  12      317.99      307.70      6.48 o
   0   1  12       71.53       65.24      1.71 o
   1   1  12      318.90      304.48      5.52 o
   2   1  12       12.15       14.86      1.53 o
   3   1  12     1610.52     1560.63     28.15 o
   4   1  12      474.24      459.48      9.62 o
   5   1  12     1126.41     1148.00     24.15 o
   6   1  12      523.24      476.03     12.09 o
   7   1  12       63.35       76.12      3.92 o
   8   1  12       35.00       35.12      3.76 o
   9   1  12       11.31       19.32      3.71 o
  10   1  12      137.91      178.07      9.16 o
  11   1  12        5.90        0.17      3.00 o
  12   1  12       50.86       63.14      4.83 o
  13   1  12        0.77        4.51      4.37 o
  14   1  12        0.18       -1.38     10.77 o
 -13   2  12       17.31       31.03      7.65 o
 -12   2  12       12.60        2.60      6.08 o
 -11   2  12       78.15       84.15      7.02 o
 -10   2  12        0.95        0.52      2.80 o
  -9   2  12      123.67      130.05      4.81 o
  -8   2  12      147.42      168.35      5.82 o
  -7   2  12      301.02      306.32      8.31 o
  -6   2  12       30.54       29.43      2.44 o
  -5   2  12       61.30       64.41      1.90 o
  -4   2  12      158.86      164.93      4.41 o
  -3   2  12       43.69       42.86      1.72 o
  -2   2  12      102.09      104.63      2.98 o
  -1   2  12      116.65      118.87      3.45 o
   0   2  12       85.83       79.84      2.35 o
   1   2  12      116.57      118.00      3.45 o
   2   2  12      102.14      103.03      2.68 o
   3   2  12       44.27       41.48      1.36 o
   4   2  12      158.29      159.55      4.34 o
   5   2  12       60.64       69.15      2.42 o
   6   2  12       30.55       28.71      2.26 o
   7   2  12      300.96      331.29      9.13 o
   8   2  12      147.16      164.93      5.42 o
   9   2  12      123.59      132.16      5.47 o
  10   2  12        0.95        2.42      3.12 o
  11   2  12       78.11       88.57      5.71 o
  12   2  12       12.56       19.67      4.22 o
  13   2  12       17.37       20.73      4.69 o
 -13   3  12        9.21       11.32     13.41 o
 -12   3  12       50.91       44.08      8.07 o
 -11   3  12        2.73        4.02      6.83 o
 -10   3  12       79.42       71.36      8.26 o
  -9   3  12        7.72        6.76      2.26 o
  -8   3  12       35.86       38.33      3.28 o
  -7   3  12       10.09       13.55      0.87 o
  -6   3  12      305.93      289.91      5.40 o
  -5   3  12      628.91      638.22     12.67 o
  -4   3  12      238.43      237.27      4.88 o
  -3   3  12     1125.30     1123.97     20.35 o
  -2   3  12        5.21        3.82      1.55 o
  -1   3  12      391.42      391.46      7.84 o
   0   3  12       37.98       38.48      2.30 o
   1   3  12      392.12      404.63      9.56 o
   2   3  12        5.32        6.97      1.95 o
   3   3  12     1125.68     1098.45     21.88 o
   4   3  12      239.27      241.76      5.75 o
   5   3  12      627.89      655.68     16.22 o
   6   3  12      305.46      304.93      7.84 o
   7   3  12       10.10       13.76      2.25 o
   8   3  12       35.72       38.82      3.45 o
   9   3  12        7.64        7.98      3.28 o
  10   3  12       79.33       92.33      5.33 o
  11   3  12        2.70        1.92      3.47 o
  12   3  12       50.99       60.64      6.38 o
  13   3  12        9.17        3.14      5.75 o
 -12   4  12       15.49       22.33     12.35 o
  -8   4  12       19.91       20.38      2.26 o
  -7   4  12      111.78      109.83      4.98 o
  -6   4  12       20.09       17.61      2.11 o
  -5   4  12       50.78       53.08      2.70 o
  -4   4  12       55.47       56.01      2.56 o
  -3   4  12       56.47       59.43      2.86 o
  -2   4  12      149.19      138.00      4.65 o
  -1   4  12       26.41       20.02      2.25 o
   0   4  12        6.37        8.75      1.95 o
   1   4  12       26.28       21.22      2.32 o
   2   4  12      149.40      145.23      5.09 o
   3   4  12       56.87       63.97      2.96 o
   4   4  12       55.29       47.84      2.56 o
   5   4  12       50.29       49.49      2.79 o
   6   4  12       20.32       14.15      3.17 o
   7   4  12      112.21      114.58      4.53 o
   8   4  12       19.75       16.74      2.80 o
   9   4  12       60.19       67.84      4.36 o
  10   4  12        1.65        4.51      5.38 o
  11   4  12       21.72       16.85      4.88 o
  12   4  12       15.35        9.79      5.61 o
  -8   5  12       39.50       39.30      5.96 o
  -7   5  12       46.19       50.24      3.94 o
  -6   5  12      107.19       90.31      8.28 o
  -5   5  12      399.20      359.76     13.52 o
  -4   5  12       69.38       72.02      4.93 o
  -3   5  12      471.87      485.30     15.70 o
  -2   5  12        9.72        9.22      2.40 o
  -1   5  12       82.33       76.81      4.39 o
   0   5  12       45.85       46.39      4.32 o
   1   5  12       83.09       85.37      4.63 o
   2   5  12        9.87       11.50      3.14 o
   3   5  12      472.96      489.95     14.02 o
   4   5  12       69.98       70.91      4.44 o
   5   5  12      398.82      411.03     12.84 o
   6   5  12      106.80       85.12      5.12 o
   7   5  12       46.22       48.75      4.79 o
   8   5  12       39.35       38.97      4.44 o
   9   5  12        7.85        5.77      3.87 o
  10   5  12       35.37       36.38      6.85 o
  11   5  12        2.41        3.14      6.25 o
  12   5  12       42.39       33.12      7.14 o
  -8   6  12       29.01       26.64      6.13 o
  -7   6  12       27.03       10.80      3.99 o
  -6   6  12       19.85       25.82      4.83 o
  -5   6  12       36.29       40.31      6.71 o
  -4   6  12       28.10       28.01      3.78 o
  -3   6  12       50.42       58.00      5.02 o
  -2   6  12       19.29       24.23      3.90 o
  -1   6  12       19.82       15.37      3.31 o
   0   6  12        5.54        2.26      3.66 o
   1   6  12       19.81       16.41      4.91 o
   2   6  12       19.28       19.20      5.09 o
   3   6  12       50.64       57.80      6.03 o
   4   6  12       27.90       17.28      5.71 o
   5   6  12       35.84       34.81      6.08 o
   6   6  12       19.72       15.89      4.74 o
   7   6  12       27.15       35.12      7.82 o
   8   6  12       28.80       28.15      7.00 o
   9   6  12       22.16       27.46      6.08 o
  10   6  12        3.17       -2.26      5.24 o
  11   6  12        1.76        2.26      5.77 o
  -8   7  12       10.98       30.87      7.20 o
  -7   7  12        8.71       15.89      8.73 o
  -6   7  12       27.46       20.73      7.46 o
  -5   7  12      133.62      123.80     11.74 o
  -4   7  12       41.09       27.04      6.86 o
  -3   7  12      139.36      136.15      8.31 o
  -2   7  12       31.75       38.82      5.75 o
  -1   7  12       50.55       40.64      4.88 o
   0   7  12       85.12       85.61      5.61 o
   1   7  12       50.84       47.11      6.52 o
   2   7  12       32.00       42.68      5.17 o
   3   7  12      139.83      160.23     10.37 o
   4   7  12       41.52       40.82      6.24 o
   5   7  12      133.28      140.80      9.39 o
   6   7  12       27.35       14.65      5.56 o
   7   7  12        8.64       12.89      5.59 o
   8   7  12       10.92       10.28      7.87 o
   9   7  12        3.56       15.37      8.90 o
  -8   8  12        7.78       70.70     19.76 o
  -7   8  12       12.07       14.65      9.20 o
  -6   8  12        3.69        4.86      8.50 o
  -5   8  12        4.93        5.91      6.10 o
  -4   8  12        6.25        6.76      5.56 o
  -3   8  12       15.63       10.63      5.59 o
  -2   8  12       20.02       17.28      7.35 o
  -1   8  12        3.19        7.82      6.27 o
   0   8  12        1.84        2.77      5.05 o
   1   8  12        3.23        5.77      4.88 o
   2   8  12       19.94       18.07      5.71 o
   3   8  12       15.79        7.82      6.43 o
   4   8  12        6.21        5.40      5.94 o
   5   8  12        4.83        3.47      8.34 o
   6   8  12        3.73       -5.56      5.56 o
   7   8  12       12.21       10.98      9.27 o
   8   8  12        7.82       10.98      7.87 o
  -5   9  12       36.35       35.12      9.55 o
  -4   9  12        3.61       -3.47      5.40 o
  -3   9  12       37.10       31.17      7.51 o
  -2   9  12        4.42       13.08      7.16 o
  -1   9  12       12.96       10.12      5.21 o
   0   9  12       25.43       26.10      6.74 o
   1   9  12       13.11        5.91      4.55 o
   2   9  12        4.43        3.82      6.08 o
   3   9  12       37.35       20.61      7.32 o
   4   9  12        3.65       -5.03      7.11 o
   5   9  12       36.26       27.18      6.32 o
   1   0  13       28.15       18.97      1.38 o
   2   0  13       16.36       12.70      1.22 o
   3   0  13        0.03        0.70      1.74 o
   4   0  13        2.32        0.87      0.87 o
   5   0  13       28.33       28.57      2.96 o
   6   0  13      284.49      283.21      8.43 o
   7   0  13       21.11       18.29      4.51 o
   8   0  13       91.40       87.58      4.95 o
   9   0  13        0.82        7.46      6.27 o
  10   0  13       37.46       26.64      6.27 o
  11   0  13        0.00        4.86      5.94 o
  12   0  13       97.72       81.99      6.69 o
  13   0  13        6.82       -0.17      4.23 o
 -13   1  13       69.06       83.66      9.18 o
 -12   1  13      112.73      145.54     12.11 o
 -11   1  13       57.28       70.03      7.74 o
 -10   1  13       38.65       37.35      5.49 o
  -9   1  13      115.15      124.09      6.76 o
  -8   1  13      221.39      229.60      8.40 o
  -7   1  13        9.06        6.97      3.00 o
  -6   1  13       12.27       17.28      3.52 o
  -5   1  13        0.55        4.69      4.16 o
  -4   1  13        5.61        6.62      0.89 o
  -3   1  13      894.96      844.74     14.58 o
  -2   1  13        3.55        3.82      1.39 o
  -1   1  13       63.68       64.18      2.11 o
   0   1  13      496.44      478.92      7.51 o
   1   1  13       63.71       61.06      1.66 o
   2   1  13        3.18        1.57      1.06 o
   3   1  13      894.79      850.12     15.40 o
   4   1  13        5.96        4.51      0.91 o
   5   1  13        0.58        0.17      2.30 o
   6   1  13       12.50       13.55      3.31 o
   7   1  13        8.84        6.43      2.80 o
   8   1  13      221.27      222.46     10.24 o
   9   1  13      114.90      138.92      7.16 o
  10   1  13       38.59       35.44      3.76 o
  11   1  13       57.31       67.84      5.00 o
  12   1  13      112.80      136.15      8.31 o
  13   1  13       69.17       65.68      6.20 o
 -13   2  13        5.03       14.44      7.13 o
 -12   2  13       75.74       73.61     10.42 o
 -11   2  13       17.50       18.97      7.82 o
 -10   2  13       55.51       58.61      4.65 o
  -9   2  13       13.32       17.07      3.17 o
  -8   2  13      104.03      104.63      5.12 o
  -7   2  13       25.18       29.43      2.72 o
  -6   2  13      240.91      258.89      8.07 o
  -5   2  13        0.43        1.24      0.70 o
  -4   2  13        1.03        2.11      1.22 o
  -3   2  13        0.80        0.70      1.20 o
  -2   2  13       14.22       14.44      1.60 o
  -1   2  13      199.61      178.41      4.93 o
   0   2  13        0.11       -1.24      1.24 o
   1   2  13      199.41      172.13      4.49 o
   2   2  13       14.05       13.36      1.55 o
   3   2  13        0.83        1.74      1.22 o
   4   2  13        1.03        1.74      1.05 o
   5   2  13        0.40        1.03      1.20 o
   6   2  13      240.81      244.23      7.02 o
   7   2  13       24.96       22.70      2.26 o
   8   2  13      104.16      105.17      4.88 o
   9   2  13       13.30       10.80      2.77 o
  10   2  13       55.56       54.44      4.09 o
  11   2  13       17.62       23.97      4.39 o
  12   2  13       75.61       67.40      6.50 o
  13   2  13        5.10        3.82      5.73 o
 -12   3  13       61.51       46.93     10.85 o
 -11   3  13       66.08       55.61      6.88 o
 -10   3  13       27.09       28.57      7.20 o
  -9   3  13       80.49       83.43      4.09 o
  -8   3  13      122.06      121.46      5.52 o
  -7   3  13       20.16       13.36      2.61 o
  -6   3  13       22.13       21.22      1.34 o
  -5   3  13       70.67       69.37      2.86 o
  -4   3  13        2.71        1.38      1.39 o
  -3   3  13      491.38      472.00     10.33 o
  -2   3  13       54.48       52.51      2.49 o
  -1   3  13       10.72        8.50      1.93 o
   0   3  13      495.71      481.22     11.01 o
   1   3  13       10.62       10.63      1.90 o
   2   3  13       53.43       56.01      2.96 o
   3   3  13      490.93      472.00     10.33 o
   4   3  13        2.47        0.52      1.57 o
   5   3  13       71.26       68.28      2.61 o
   6   3  13       22.64       21.22      1.59 o
   7   3  13       20.36       16.85      2.82 o
   8   3  13      121.98      117.14      4.86 o
   9   3  13       80.41       94.88      4.63 o
  10   3  13       27.01       28.85      4.11 o
  11   3  13       66.13       78.21      7.23 o
  12   3  13       61.63       61.46      7.25 o
  13   3  13       49.28       37.67      6.81 o
  -8   4  13       56.43       56.41      4.36 o
  -7   4  13       29.17       29.43      3.15 o
  -6   4  13      127.92      127.65      5.66 o
  -5   4  13       55.30       47.47      2.91 o
  -4   4  13        0.41       -1.24      2.28 o
  -3   4  13       43.81       48.94      2.77 o
  -2   4  13       18.20       11.69      1.90 o
  -1   4  13       72.56       66.12      3.00 o
   0   4  13        0.89        0.52      1.57 o
   1   4  13       72.15       64.18      2.96 o
   2   4  13       17.95       22.33      2.61 o
   3   4  13       43.34       42.86      2.25 o
   4   4  13        0.39        2.60      2.09 o
   5   4  13       55.15       50.61      3.76 o
   6   4  13      127.71      122.06      6.13 o
   7   4  13       29.12       29.56      2.44 o
   8   4  13       56.64       53.85      4.27 o
   9   4  13        5.77        2.77      3.99 o
  10   4  13       58.20       62.30      7.09 o
  11   4  13        8.60       12.23      5.09 o
  12   4  13       56.32       51.55      5.87 o
  -8   5  13       89.03       77.28      6.97 o
  -7   5  13        8.65        7.46      3.10 o
  -6   5  13       73.18       70.03      5.09 o
  -5   5  13       65.96       53.28      4.62 o
  -4   5  13        3.72        6.62      2.58 o
  -3   5  13      450.54      443.76     12.79 o
  -2   5  13       10.75       12.23      2.96 o
  -1   5  13       57.56       50.99      4.34 o
   0   5  13      150.97      128.26      6.59 o
   1   5  13       57.20       57.00      3.99 o
   2   5  13       10.39       12.33      3.52 o
   3   5  13      449.95      484.70     18.01 o
   4   5  13        3.62        5.40      2.26 o
   5   5  13       66.28       64.41      3.82 o
   6   5  13       73.76       66.53      4.95 o
   7   5  13        8.70        6.76      3.85 o
   8   5  13       88.82       91.06      5.80 o
   9   5  13       11.67       17.40      5.61 o
  10   5  13       12.41       12.33      6.59 o
  11   5  13       23.67       29.29      7.42 o
  -8   6  13       18.50       17.94      5.59 o
  -7   6  13       17.57       20.85      4.83 o
  -6   6  13      104.19       80.56      8.54 o
  -5   6  13       15.29       10.98      4.55 o
  -4   6  13       27.86       25.96      5.38 o
  -3   6  13        6.57        7.32      3.14 o
  -2   6  13       12.36        7.11      3.45 o
  -1   6  13       35.51       37.84      4.88 o
   0   6  13        2.73        3.66      2.79 o
   1   6  13       35.41       27.32      4.55 o
   2   6  13       12.32       13.95      4.74 o
   3   6  13        6.45       10.98      4.90 o
   4   6  13       27.99       37.35      5.16 o
   5   6  13       15.17       25.56      6.13 o
   6   6  13      104.03       95.40      8.00 o
   7   6  13       17.43       12.70      5.37 o
   8   6  13       18.66       22.70      6.29 o
   9   6  13       25.71       25.96      6.46 o
  10   6  13       14.38       13.55      8.36 o
  -8   7  13       27.90       26.10      6.74 o
  -7   7  13        5.28        3.82      5.57 o
  -6   7  13       51.33       62.93      9.84 o
  -5   7  13       39.96       38.48      8.03 o
  -4   7  13       18.61       13.55      6.60 o
  -3   7  13      178.24      171.78      9.34 o
  -2   7  13       19.84       23.73      4.49 o
  -1   7  13       25.15       34.81      5.30 o
   0   7  13       74.28       62.30      6.88 o
   1   7  13       25.01       15.47      4.88 o
   2   7  13       19.45       28.15      5.89 o
   3   7  13      178.13      193.17     11.01 o
   4   7  13       18.25       15.16      4.72 o
   5   7  13       40.17       41.32      6.95 o
   6   7  13       51.66       41.15      6.10 o
   7   7  13        5.26       -1.74      7.84 o
   8   7  13       27.83       16.41      7.28 o
   9   7  13       11.95        1.74      6.10 o
  -7   8  13        5.94        6.62      6.46 o
  -6   8  13       27.40       16.41      7.49 o
  -5   8  13       13.84       15.37      6.41 o
  -4   8  13        0.04       -0.17      7.94 o
  -3   8  13        8.95        1.24      8.05 o
  -2   8  13        8.67       -3.66      5.91 o
  -1   8  13        8.96       15.99      6.76 o
   0   8  13        6.21       12.33      6.76 o
   1   8  13        8.90       17.07      8.73 o
   2   8  13        8.57        2.60      5.57 o
   3   8  13        8.87        5.91      5.38 o
   4   8  13        0.05       -3.14      5.92 o
   5   8  13       13.73       14.15      8.05 o
   6   8  13       27.36       35.75      8.05 o
   7   8  13        5.90        7.98      7.30 o
  -4   9  13        3.00        8.90     15.51 o
  -3   9  13       79.80       73.61     10.19 o
  -2   9  13        5.22       17.94     10.96 o
  -1   9  13        7.74       23.34     10.98 o
   0   9  13       30.71       11.50      5.73 o
   1   9  13        7.64        4.02      5.77 o
   2   9  13        5.13        1.74      4.53 o
   3   9  13       79.68       38.64      7.39 o
   4   9  13        2.91        8.90      8.75 o
   0   0  14       20.03       28.01      2.37 o
   1   0  14       23.08       32.06      1.34 o
   2   0  14      450.19      485.87      8.73 o
   3   0  14      206.53      200.58      6.36 o
   4   0  14      406.36      433.82     10.99 o
   5   0  14        5.56        9.79      2.80 o
   6   0  14      466.44      460.61     14.16 o
   7   0  14       35.48       36.71      3.52 o
   8   0  14       21.61       21.46      3.19 o
   9   0  14      164.23      170.75      9.65 o
  10   0  14        1.57       11.86      5.73 o
  11   0  14       31.33       38.64      6.57 o
  12   0  14        1.44        4.18      4.86 o
  13   0  14       21.05       10.28      6.10 o
 -13   1  14       15.15       19.90      7.89 o
 -12   1  14        3.15        7.98      6.78 o
 -11   1  14       32.25       35.44      7.07 o
 -10   1  14       48.31       37.18      6.76 o
  -9   1  14       11.35       14.25      3.29 o
  -8   1  14       99.38      107.35      5.75 o
  -7   1  14       56.00       58.00      4.62 o
  -6   1  14      168.58      178.07      7.40 o
  -5   1  14        0.43        2.77      2.94 o
  -4   1  14       20.54       18.29      1.24 o
  -3   1  14      809.40      797.09     15.64 o
  -2   1  14      178.96      161.57      4.70 o
  -1   1  14       10.59        5.03      1.53 o
   0   1  14       12.72       16.85      1.74 o
   1   1  14       10.49        5.91      1.03 o
   2   1  14      179.26      151.32      3.57 o
   3   1  14      809.19      803.82     14.97 o
   4   1  14       20.26       19.55      1.52 o
   5   1  14        0.42       -2.25      2.25 o
   6   1  14      167.72      157.56      5.96 o
   7   1  14       55.86       56.01      3.95 o
   8   1  14       99.20       98.52      6.29 o
   9   1  14       11.45       12.33      4.55 o
  10   1  14       48.15       52.89      4.60 o
  11   1  14       32.21       32.06      4.63 o
  12   1  14        3.18        9.06      5.09 o
  13   1  14       15.12       26.64      6.81 o
 -13   2  14       12.22        1.03     11.27 o
 -12   2  14       14.00        2.94      8.89 o
 -11   2  14       15.07       20.02      6.50 o
 -10   2  14        0.57        5.57      3.12 o
  -9   2  14       89.99      102.23      6.41 o
  -8   2  14        3.38        3.47      2.94 o
  -7   2  14       19.94       15.89      3.68 o
  -6   2  14      227.85      232.00      8.45 o
  -5   2  14       18.02       19.20      1.05 o
  -4   2  14      265.39      258.45      8.92 o
  -3   2  14      239.36      238.89      5.71 o
  -2   2  14      561.46      559.46     13.12 o
  -1   2  14       49.80       45.85      2.32 o
   0   2  14      127.98      138.92      3.73 o
   1   2  14       49.77       46.20      2.33 o
   2   2  14      562.67      542.72     11.06 o
   3   2  14      239.89      245.47      7.04 o
   4   2  14      265.28      267.44      6.90 o
   5   2  14       18.09       19.90      1.41 o
   6   2  14      228.23      242.58      6.59 o
   7   2  14       19.88       13.95      2.46 o
   8   2  14        3.31        4.69      2.28 o
   9   2  14       90.03      104.09      4.84 o
  10   2  14        0.56        7.46      3.10 o
  11   2  14       15.07       22.70      3.52 o
  12   2  14       13.98       22.70      6.29 o
  13   2  14       12.18        2.26      6.64 o
 -12   3  14        8.70       10.45      5.89 o
 -11   3  14       37.59       49.86      8.95 o
 -10   3  14       45.94       68.92     10.30 o
  -9   3  14       27.59       19.90      3.54 o
  -8   3  14      145.20      140.80      6.90 o
  -7   3  14       16.14       12.70      2.82 o
  -6   3  14       86.06       68.28      4.79 o
  -5   3  14        9.58        7.82      1.41 o
  -4   3  14        9.49       10.12      1.60 o
  -3   3  14      516.00      503.49     11.25 o
  -2   3  14      136.99      123.80      4.11 o
  -1   3  14        0.69       -1.55      1.55 o
   0   3  14       14.89       13.95      2.07 o
   1   3  14        0.68       -1.92      1.92 o
   2   3  14      137.12      123.80      4.41 o
   3   3  14      515.96      504.08     12.44 o
   4   3  14        9.25        9.62      1.72 o
   5   3  14        9.67        5.91      1.72 o
   6   3  14       85.66       75.19      3.43 o
   7   3  14       15.99       13.95      2.07 o
   8   3  14      145.95      145.23      6.05 o
   9   3  14       27.82       42.51      5.33 o
  10   3  14       45.89       47.11      5.98 o
  11   3  14       37.45       33.57      6.27 o
  12   3  14        8.39       12.89      5.21 o
  -8   4  14        4.30        4.51      2.80 o
  -7   4  14       14.96       15.37      2.07 o
  -6   4  14      187.20      188.07      6.88 o
  -5   4  14       33.46       29.86      4.18 o
  -4   4  14      210.05      216.20      6.60 o
  -3   4  14       42.77       40.98      3.21 o
  -2   4  14      268.56      270.91      7.82 o
  -1   4  14       55.35       47.47      3.08 o
   0   4  14       53.76       56.01      3.15 o
   1   4  14       55.31       50.05      3.55 o
   2   4  14      269.31      282.77      8.00 o
   3   4  14       43.13       50.99      4.90 o
   4   4  14      209.47      215.82      7.75 o
   5   4  14       33.30       26.36      2.58 o
   6   4  14      187.45      200.21      7.84 o
   7   4  14       14.80       12.70      3.48 o
   8   4  14        4.32       10.12      4.37 o
   9   4  14       62.39       58.82      5.66 o
  10   4  14        6.33       14.25      5.38 o
  11   4  14       27.07       34.81      6.85 o
  12   4  14       10.21       21.22      8.15 o
  -7   5  14        3.35        4.86      3.48 o
  -6   5  14       74.74       63.76      5.49 o
  -5   5  14        8.50       15.37      3.10 o
  -4   5  14       13.93       13.08      2.58 o
  -3   5  14      244.30      244.23      9.08 o
  -2   5  14        7.32        7.32      2.79 o
  -1   5  14        2.75        2.26      2.98 o
   0   5  14        4.78        6.97      3.14 o
   1   5  14        2.81        4.86      3.48 o
   2   5  14        7.38       10.63      3.69 o
   3   5  14      244.34      239.70     10.63 o
   4   5  14       13.62       19.32      5.10 o
   5   5  14        8.53        6.43      4.88 o
   6   5  14       74.13       72.47      7.42 o
   7   5  14        3.26        5.21      4.88 o
   8   5  14       47.91       50.61      6.01 o
   9   5  14       20.95       16.74      6.48 o
  10   5  14        2.86        6.29      5.96 o
  11   5  14       34.20       34.49      8.22 o
  -7   6  14        3.74        2.11      4.37 o
  -6   6  14       84.54       80.56      8.29 o
  -5   6  14       23.32       20.85      5.91 o
  -4   6  14       87.98       93.10      9.16 o
  -3   6  14       63.97       80.31      6.39 o
  -2   6  14      134.74      127.94      7.16 o
  -1   6  14       92.90      108.45      7.14 o
   0   6  14       16.68       15.99      4.01 o
   1   6  14       93.09      102.49      6.69 o
   2   6  14      135.52      133.38      7.63 o
   3   6  14       64.50       72.70      7.65 o
   4   6  14       87.97       90.31      8.03 o
   5   6  14       23.34       24.76      5.26 o
   6   6  14       84.73       83.19      8.90 o
   7   6  14        3.66       -4.84      4.84 o
   8   6  14        7.31        3.66      8.19 o
   9   6  14        5.30       -0.52      6.66 o
  10   6  14        0.78       10.63      9.22 o
  -7   7  14        3.16        6.43      5.02 o
  -6   7  14       17.20       13.95      6.11 o
  -5   7  14        1.40       -2.77      6.76 o
  -4   7  14        8.63        5.91      7.63 o
  -3   7  14       73.79       76.59      9.23 o
  -2   7  14       10.08        2.60      3.83 o
  -1   7  14        4.44        9.95      6.25 o
   0   7  14        4.32       -4.90      4.90 o
   1   7  14        4.50       -3.31      3.99 o
   2   7  14       10.11        6.97      5.37 o
   3   7  14       73.83       74.06      6.36 o
   4   7  14        8.51        0.70      5.38 o
   5   7  14        1.36       -5.05      5.05 o
   6   7  14       16.95       15.37      6.10 o
   7   7  14        3.13        4.51      8.36 o
   8   7  14       37.69       20.02      6.50 o
  -6   8  14       13.39       19.90      6.24 o
  -5   8  14       14.36       19.20      7.63 o
  -4   8  14       31.80       38.48      9.83 o
  -3   8  14        5.47       13.55      8.55 o
  -2   8  14       57.21       72.02     11.43 o
  -1   8  14       48.52       54.63      7.61 o
   0   8  14       17.84       15.37      6.83 o
   1   8  14       48.53       61.67      7.06 o
   2   8  14       57.51       45.85      7.86 o
   3   8  14        5.57        4.51      8.01 o
   4   8  14       31.74       38.33      7.51 o
   5   8  14       14.23        4.69      5.54 o
   6   8  14       13.42        7.32      9.79 o
  -3   9  14       42.97       16.85     10.40 o
  -2   9  14        0.47       -4.86      9.90 o
   0   9  14        7.27        1.38      7.28 o
   1   9  14        4.35        7.46      5.77 o
   2   9  14        0.48        2.26      3.14 o
   3   9  14       43.03       30.87      8.07 o
   1   0  15      527.73      528.68      9.70 o
   2   0  15      577.97      541.50      9.83 o
   3   0  15       10.67        9.37      1.22 o
   4   0  15        0.25        0.17      1.06 o
   5   0  15      358.80      373.40     14.29 o
   6   0  15      127.12      138.62      6.22 o
   7   0  15       31.49       37.84      3.90 o
   8   0  15       42.78       38.82      4.93 o
   9   0  15       79.97       89.32      7.98 o
  10   0  15       88.90      114.02      9.86 o
  11   0  15       12.48       21.59      7.35 o
  12   0  15      190.76      231.60     13.26 o
  13   0  15        8.70       22.07     12.16 o
 -12   1  15       19.67       16.53      8.69 o
 -11   1  15      217.64      247.13     15.77 o
 -10   1  15       17.13       13.28      4.51 o
  -9   1  15       39.79       36.55      4.95 o
  -8   1  15       10.92       11.32      4.18 o
  -7   1  15       61.88       66.12      4.51 o
  -6   1  15      139.53      150.35      7.77 o
  -5   1  15      127.37      123.22      7.61 o
  -4   1  15       91.00       90.31      3.52 o
  -3   1  15      110.87      106.27      3.54 o
  -2   1  15       77.21       80.09      2.84 o
  -1   1  15      120.13      110.94      3.07 o
   0   1  15       15.37       10.28      1.36 o
   1   1  15      120.25      115.44      2.84 o
   2   1  15       77.66       79.62      2.35 o
   3   1  15      111.12      104.63      2.70 o
   4   1  15       91.53       93.87      3.07 o
   5   1  15      127.26      119.72      5.49 o
   6   1  15      139.63      140.17      5.63 o
   7   1  15       61.76       62.93      3.97 o
   8   1  15       10.85       13.28      3.17 o
   9   1  15       39.72       38.64      4.60 o
  10   1  15       17.19       18.07      3.14 o
  11   1  15      217.71      215.42     10.07 o
  12   1  15       19.76       15.37      6.41 o
 -12   2  15      180.18      179.13     13.78 o
 -11   2  15        8.08       16.20      5.96 o
 -10   2  15      138.34      159.22     10.66 o
  -9   2  15       76.94       87.58      4.44 o
  -8   2  15       75.10       70.91      5.33 o
  -7   2  15       35.07       38.82      3.78 o
  -6   2  15       71.31       66.97      4.97 o
  -5   2  15      198.58      206.60      4.55 o
  -4   2  15       12.04       13.28      1.45 o
  -3   2  15        1.68        1.03      1.39 o
  -2   2  15      283.23      272.21      7.84 o
  -1   2  15      470.55      458.35      9.60 o
   0   2  15       32.34       30.16      2.02 o
   1   2  15      470.69      444.88      9.46 o
   2   2  15      282.87      245.47      7.04 o
   3   2  15        1.66       -1.74      1.92 o
   4   2  15       12.22        9.95      3.33 o
   5   2  15      198.28      212.33      5.00 o
   6   2  15       71.18       82.46      3.12 o
   7   2  15       35.31       38.48      2.94 o
   8   2  15       74.69       66.76      4.09 o
   9   2  15       76.73       81.99      5.98 o
  10   2  15      138.34      151.01      8.76 o
  11   2  15        8.11       14.44      5.23 o
  12   2  15      180.31      181.97     11.76 o
 -12   3  15       14.44       21.95      8.17 o
 -11   3  15      169.90      202.07     21.39 o
 -10   3  15       10.75       13.76      7.35 o
  -9   3  15       57.21       54.44      6.43 o
  -8   3  15        9.45       -0.70      2.94 o
  -7   3  15       46.73       42.33      3.95 o
  -6   3  15       99.41       89.81      5.75 o
  -5   3  15       57.62       53.08      2.89 o
  -4   3  15       33.81       31.32      2.37 o
  -3   3  15       43.06       37.84      2.75 o
  -2   3  15       50.35       50.99      2.82 o
  -1   3  15       60.73       56.60      2.79 o
   0   3  15       15.22       19.55      2.11 o
   1   3  15       60.78       57.40      3.00 o
   2   3  15       50.36       45.66      3.40 o
   3   3  15       43.43       40.14      4.69 o
   4   3  15       33.86       24.49      3.78 o
   5   3  15       57.77       51.18      3.40 o
   6   3  15       99.28       94.37      5.12 o
   7   3  15       47.06       59.43      4.48 o
   8   3  15        9.34        6.10      3.85 o
   9   3  15       57.22       55.82      5.33 o
  10   3  15       10.85        9.95      4.49 o
  11   3  15      169.91      166.97      9.90 o
  12   3  15       14.52       15.16      6.78 o
  -8   4  15       15.48       11.86      3.45 o
  -7   4  15       48.92       59.22      8.12 o
  -6   4  15       62.51       55.61      3.94 o
  -5   4  15       73.54       83.90      5.07 o
  -4   4  15       27.28       28.71      3.26 o
  -3   4  15        5.61        5.03      2.79 o
  -2   4  15      212.85      202.07      7.51 o
  -1   4  15      254.27      264.86      9.02 o
   0   4  15        0.72        0.87      3.14 o
   1   4  15      254.19      252.54      8.40 o
   2   4  15      212.17      220.49      7.46 o
   3   4  15        5.37        6.43      3.28 o
   4   4  15       27.35       20.85      4.58 o
   5   4  15       73.16       80.56      6.64 o
   6   4  15       62.65       81.27      8.33 o
   7   4  15       49.23       54.25      5.84 o
   8   4  15       15.33       21.83      5.44 o
   9   4  15       35.56       31.92      7.00 o
  10   4  15       55.15       39.15      8.26 o
  11   4  15       11.78       13.08      8.50 o
  -7   5  15       16.89       18.62      3.64 o
  -6   5  15       59.58       54.25      4.67 o
  -5   5  15       64.42       70.47      5.10 o
  -4   5  15       14.46       20.85      4.58 o
  -3   5  15       63.33       57.00      3.99 o
  -2   5  15       10.22       17.28      2.96 o
  -1   5  15       33.68       26.64      3.68 o
   0   5  15        0.02        0.00      1.74 o
   1   5  15       33.81       30.73      5.56 o
   2   5  15       10.41        8.90      5.59 o
   3   5  15       63.80       66.32      6.24 o
   4   5  15       14.59       11.50      4.39 o
   5   5  15       64.49       71.59      7.37 o
   6   5  15       59.56       68.71      8.10 o
   7   5  15       17.00       19.67      4.56 o
   8   5  15        3.65       -0.35      5.24 o
   9   5  15       15.33        9.22      6.97 o
  10   5  15        6.85       -0.52      6.13 o
  -7   6  15       50.96       61.25      7.23 o
  -6   6  15        6.46        5.91      5.71 o
  -5   6  15       32.46       30.73      5.56 o
  -4   6  15       12.07        8.21      5.75 o
  -3   6  15        0.67        5.03      5.57 o
  -2   6  15       68.31       49.49      5.38 o
  -1   6  15       41.42       34.18      4.32 o
   0   6  15        8.17        7.82      4.72 o
   1   6  15       41.34       47.65      6.92 o
   2   6  15       68.03       56.41      7.74 o
   3   6  15        0.61        1.03      3.97 o
   4   6  15       12.15        9.79      4.55 o
   5   6  15       32.29       30.87      6.60 o
   6   6  15        6.45        0.00      1.74 o
   7   6  15       51.07       54.44      7.40 o
   8   6  15       15.37       27.32      8.55 o
   9   6  15       27.79       28.15      8.54 o
  -7   7  15       11.62       -5.40      5.77 o
  -6   7  15       24.82       22.46      9.63 o
  -5   7  15       19.50       21.59      6.74 o
  -4   7  15        0.34       -0.17      7.75 o
  -3   7  15       13.82       11.32      6.13 o
  -2   7  15        8.88        6.76      6.11 o
  -1   7  15       30.86       21.95      6.31 o
   0   7  15        3.20        5.03      5.21 o
   1   7  15       30.89       29.15      6.99 o
   2   7  15        9.04        8.90      7.47 o
   3   7  15       14.00       14.44      6.43 o
   4   7  15        0.38       -3.82      6.45 o
   5   7  15       19.57       19.55      7.00 o
   6   7  15       24.67       20.85      7.96 o
   7   7  15       11.74       10.98      9.09 o
   8   7  15        9.67       10.80      7.46 o
  -6   8  15        3.02        5.40      6.45 o
  -5   8  15        0.88        6.29      9.08 o
  -4   8  15       12.42        4.18      8.36 o
  -3   8  15        2.47       10.98      8.57 o
  -2   8  15       29.12       15.99     11.83 o
  -1   8  15       33.91       42.51      8.08 o
   0   8  15        0.68        4.69      8.00 o
   1   8  15       33.79       21.95      6.93 o
   2   8  15       28.95       29.15      8.55 o
   3   8  15        2.38        4.18      4.37 o
   4   8  15       12.38       -0.35      5.09 o
   5   8  15        0.85       -2.11      6.83 o
   6   8  15        3.04       -9.06     14.30 o
  -1   9  15        9.23       19.67      9.72 o
   0   9  15        0.69        7.46     14.06 o
   1   9  15        9.23        8.50      9.93 o
   0   0  16       43.16       27.74      2.51 o
   1   0  16       81.85       59.43      2.04 o
   2   0  16       24.67       33.73      1.69 o
   3   0  16       41.50       52.89      2.30 o
   4   0  16        0.02        2.42      1.03 o
   5   0  16        4.21       12.06      4.67 o
   6   0  16       24.69       33.41      5.19 o
   7   0  16      174.49      177.37      8.80 o
   8   0  16       61.57       58.40      5.85 o
   9   0  16       32.58       37.18      5.96 o
  10   0  16        0.63       -3.14      5.56 o
  11   0  16       25.99       38.33      6.20 o
  12   0  16       36.17       43.73      6.46 o
 -12   1  16        3.17       14.65      7.18 o
 -11   1  16       26.18       50.05     10.09 o
 -10   1  16        5.31       17.94      6.60 o
  -9   1  16       11.99       17.07      4.58 o
  -8   1  16        1.69       -4.18      6.97 o
  -7   1  16       95.14      107.91      7.94 o
  -6   1  16       12.71       17.94      5.26 o
  -5   1  16       73.62       71.59      5.37 o
  -4   1  16       21.30       23.21      1.78 o
  -3   1  16      306.05      316.10      7.04 o
  -2   1  16       31.26       27.87      1.95 o
  -1   1  16      234.11      240.12      5.73 o
   0   1  16        1.89        1.38      1.55 o
   1   1  16      234.39      235.23      5.26 o
   2   1  16       31.30       27.87      1.53 o
   3   1  16      306.76      323.17      7.13 o
   4   1  16       21.38       17.07      1.74 o
   5   1  16       74.06       70.70      5.99 o
   6   1  16       12.74        3.82      2.94 o
   7   1  16       95.15      100.37      5.30 o
   8   1  16        1.70        3.47      2.94 o
   9   1  16       11.90       16.53      3.64 o
  10   1  16        5.32        4.86      4.18 o
  11   1  16       26.21       22.07      6.32 o
  12   1  16        3.17       -2.77      5.05 o
 -12   2  16       32.48        9.79     12.23 o
 -11   2  16        8.58       12.70      8.00 o
 -10   2  16       14.54       11.86      9.74 o
  -9   2  16       58.03       64.18      4.65 o
  -8   2  16       39.72       48.75      5.35 o
  -7   2  16      193.48      214.27      8.12 o
  -6   2  16       19.13       21.95      3.71 o
  -5   2  16        0.17        0.00      1.74 o
  -4   2  16        3.59        3.66      1.76 o
  -3   2  16        1.17        5.21      1.74 o
  -2   2  16       24.19       25.56      2.14 o
  -1   2  16       96.38       85.12      3.17 o
   0   2  16       60.34       55.61      2.96 o
   1   2  16       96.49       77.28      3.71 o
   2   2  16       24.21       23.34      2.54 o
   3   2  16        1.18        2.42      2.60 o
   4   2  16        3.61        7.32      3.50 o
   5   2  16        0.16       -0.17      0.89 o
   6   2  16       19.28       23.47      3.45 o
   7   2  16      193.54      205.85      7.58 o
   8   2  16       39.95       44.25      5.80 o
   9   2  16       58.12       70.70      5.77 o
  10   2  16       14.57       21.59      5.28 o
  11   2  16        8.52       18.85      5.38 o
  12   2  16       32.42       18.29      8.01 o
 -11   3  16        6.32        8.21     11.34 o
 -10   3  16        0.54       -7.54      7.54 o
  -9   3  16        1.23        1.03      3.64 o
  -8   3  16        7.01       15.37      3.52 o
  -7   3  16       38.45       38.00      4.72 o
  -6   3  16       14.38       17.94      4.36 o
  -5   3  16       52.58       48.21      3.12 o
  -4   3  16       21.96       18.52      3.29 o
  -3   3  16      199.43      217.75      8.57 o
  -2   3  16       83.73       73.83      3.40 o
  -1   3  16      269.49      266.59      8.19 o
   0   3  16        0.77       -0.87      2.46 o
   1   3  16      269.22      301.73     10.09 o
   2   3  16       83.73       72.02      4.02 o
   3   3  16      198.78      206.60      8.73 o
   4   3  16       22.08       23.47      3.97 o
   5   3  16       52.49       50.42      4.88 o
   6   3  16       14.43       16.74      3.45 o
   7   3  16       38.52       44.25      5.26 o
   8   3  16        7.03       -4.69      6.11 o
   9   3  16        1.23        6.62      4.69 o
  10   3  16        0.54        3.66      5.56 o
  11   3  16        6.33        9.06      8.19 o
  -8   4  16       41.09       27.32      5.38 o
  -7   4  16      132.99      136.76     11.12 o
  -6   4  16       46.54       49.69      3.90 o
  -5   4  16        8.01       10.28      3.64 o
  -4   4  16       12.96       12.89      3.80 o
  -3   4  16        4.60        4.36      3.14 o
  -2   4  16       80.65       79.37      4.48 o
  -1   4  16       23.69       20.02      3.66 o
   0   4  16        9.14        5.40      3.50 o
   1   4  16       23.71       23.47      3.97 o
   2   4  16       80.67       79.15      4.70 o
   3   4  16        4.56        7.46      3.47 o
   4   4  16       13.01        5.21      4.16 o
   5   4  16        8.26       10.80      5.73 o
   6   4  16       46.86       43.38      6.43 o
   7   4  16      133.53      133.08      9.44 o
   8   4  16       41.44       32.21      6.45 o
   9   4  16       27.36       27.32      9.25 o
  10   4  16       18.30       23.47      8.31 o
  11   4  16        9.48       14.15      7.35 o
  -7   5  16       49.85       50.05      7.47 o
  -6   5  16       29.28       22.82      3.78 o
  -5   5  16       81.87       76.34      5.77 o
  -4   5  16       37.10       32.37      4.06 o
  -3   5  16       85.20       93.10      5.85 o
  -2   5  16       89.38       86.59      4.91 o
  -1   5  16       92.56      101.43      5.85 o
   0   5  16        7.25        7.68      3.00 o
   1   5  16       92.57      100.89      7.42 o
   2   5  16       89.50       83.90      7.74 o
   3   5  16       85.01       74.06      5.68 o
   4   5  16       37.30       34.65      5.91 o
   5   5  16       81.97       78.90      7.98 o
   6   5  16       29.31       29.56      7.89 o
   7   5  16       49.96       32.21      6.29 o
   8   5  16        2.13        2.26      5.56 o
   9   5  16        2.59        2.60      6.59 o
  10   5  16        0.89        2.26      6.64 o
  -6   6  16       17.80       18.29      5.75 o
  -5   6  16        2.67        5.77      5.96 o
  -4   6  16        4.29        4.36      5.56 o
  -3   6  16        1.65        0.35      5.78 o
  -2   6  16       52.39       43.73      6.11 o
  -1   6  16       15.66       11.50      3.85 o
   0   6  16       27.85       38.33      6.38 o
   1   6  16       15.72       13.76      5.87 o
   2   6  16       52.45       42.86      7.09 o
   3   6  16        1.67        6.62      5.44 o
   4   6  16        4.26        7.11      6.05 o
   5   6  16        2.69        2.94      5.89 o
   6   6  16       17.88       21.22      7.54 o
   7   6  16       51.11       52.89      6.53 o
   8   6  16        8.09        2.11      8.05 o
   9   6  16       14.79       12.51      6.64 o
  -6   7  16       15.57       10.28      6.43 o
  -5   7  16       23.00       30.16     11.45 o
  -4   7  16       20.69        7.68      7.18 o
  -3   7  16       47.46       46.74      9.39 o
  -2   7  16       63.91       63.14      8.82 o
  -1   7  16       61.73       84.63      9.23 o
   0   7  16       18.32       21.59      6.13 o
   1   7  16       61.75       52.70      5.37 o
   2   7  16       64.08       60.03      7.16 o
   3   7  16       47.31       38.48      7.37 o
   4   7  16       20.85       13.95      6.41 o
   5   7  16       23.02       21.46      8.19 o
   6   7  16       15.57       15.37      6.62 o
   7   7  16       12.73        3.82      7.63 o
  -5   8  16        1.34       -1.24      6.81 o
  -4   8  16        1.83       -1.92      7.86 o
  -3   8  16        0.18       -8.50      8.50 o
  -2   8  16       35.58       36.71     12.63 o
  -1   8  16        4.58       10.28      6.78 o
   0   8  16        0.07        6.43      7.63 o
   1   8  16        4.60        0.52      7.53 o
   2   8  16       35.58       14.65      5.77 o
   3   8  16        0.18       -0.17      3.89 o
   4   8  16        1.83        8.21      6.66 o
   5   8  16        1.38        2.26      7.14 o
   1   0  17       44.01       51.18      2.07 o
   2   0  17      255.20      235.23      6.88 o
   3   0  17       21.93       13.55      1.55 o
   4   0  17       68.56       76.12      4.60 o
   5   0  17      140.49      138.62      9.63 o
   6   0  17      190.33      189.88     12.00 o
   7   0  17       60.68       84.88      7.79 o
   8   0  17        0.93        1.03      2.77 o
   9   0  17        2.99        2.11      4.22 o
  10   0  17       95.03       87.33      9.86 o
  11   0  17       54.57       78.68      8.19 o
  12   0  17       29.58       18.62      9.56 o
 -11   1  17       53.67       73.15     10.84 o
 -10   1  17        0.62        8.75      5.38 o
  -9   1  17       10.55       10.63      5.59 o
  -8   1  17       10.49       17.61      5.87 o
  -7   1  17      158.75      171.10      9.32 o
  -6   1  17       46.51       43.55      5.75 o
  -5   1  17       49.11       53.08      4.81 o
  -4   1  17       92.67       96.95      3.90 o
  -3   1  17        9.33        7.11      1.76 o
  -2   1  17      264.51      257.18      6.78 o
  -1   1  17      126.55      122.33      4.97 o
   0   1  17      225.21      232.40      6.05 o
   1   1  17      126.51      114.58      3.95 o
   2   1  17      264.94      257.18      7.20 o
   3   1  17        9.37        6.29      2.13 o
   4   1  17       92.80       91.57      5.56 o
   5   1  17       48.94       46.03      4.65 o
   6   1  17       46.59       37.18      4.67 o
   7   1  17      158.35      156.24      6.93 o
   8   1  17       10.44       24.49      4.18 o
   9   1  17       10.51       15.37      4.34 o
  10   1  17        0.60        7.98      5.23 o
  11   1  17       53.64       55.82      8.28 o
 -11   2  17       49.71       70.91     18.90 o
 -10   2  17       92.65      102.75     11.24 o
  -9   2  17        5.09        8.50      4.32 o
  -8   2  17        5.90       -0.17      3.52 o
  -7   2  17       81.31       86.59      5.16 o
  -6   2  17      188.23      202.07      8.26 o
  -5   2  17       61.43       50.42      3.75 o
  -4   2  17       35.51       38.33      2.94 o
  -3   2  17        9.67       14.95      3.28 o
  -2   2  17      162.95      148.10      4.83 o
  -1   2  17       74.04       79.15      3.76 o
   0   2  17       56.38       56.20      4.36 o
   1   2  17       74.49       80.56      4.27 o
   2   2  17      163.25      144.58      6.67 o
   3   2  17        9.87        3.47      3.29 o
   4   2  17       35.50       36.55      5.26 o
   5   2  17       61.70       52.70      5.17 o
   6   2  17      187.99      204.34      9.81 o
   7   2  17       81.08       81.27      5.00 o
   8   2  17        5.92        6.29      3.12 o
   9   2  17        5.05        2.11      7.02 o
  10   2  17       92.60       99.56      8.95 o
  11   2  17       49.83       63.76     10.54 o
 -11   3  17       39.73       28.01      9.63 o
 -10   3  17        7.48      -41.15     65.37 o
  -9   3  17       25.79       36.38      7.96 o
  -8   3  17        7.59        6.10      3.97 o
  -7   3  17       90.39       95.40      5.92 o
  -6   3  17       21.43       23.21      4.58 o
  -5   3  17       42.54       48.94      2.96 o
  -4   3  17       43.31       38.33      3.59 o
  -3   3  17       11.95       12.89      3.50 o
  -2   3  17      195.03      206.99      6.83 o
  -1   3  17       60.55       57.00      3.59 o
   0   3  17      244.89      264.43      8.59 o
   1   3  17       60.26       64.18      4.65 o
   2   3  17      195.25      179.84      7.07 o
   3   3  17       11.81       17.28      4.16 o
   4   3  17       43.02       38.82      3.62 o
   5   3  17       42.56       51.18      4.72 o
   6   3  17       21.52       20.38      5.37 o
   7   3  17       90.24       92.58      8.14 o
   8   3  17        7.69        4.69      5.71 o
   9   3  17       26.05       31.32      6.20 o
  10   3  17        7.52       11.50      6.27 o
  11   3  17       39.67       34.81      7.63 o
  -8   4  17        2.57       -1.57      4.53 o
  -7   4  17       24.29       20.02      7.44 o
  -6   4  17      103.54      113.45      9.84 o
  -5   4  17       32.81       36.38      3.82 o
  -4   4  17       17.67       13.08      3.62 o
  -3   4  17        1.59        6.43      4.69 o
  -2   4  17       84.88       65.47      4.48 o
  -1   4  17       13.47       19.90      3.66 o
   0   4  17      158.85      168.00      6.85 o
   1   4  17       13.76       16.20      3.29 o
   2   4  17       85.17       77.28      5.57 o
   3   4  17        1.47        0.35      3.33 o
   4   4  17       17.65       21.95      5.44 o
   5   4  17       32.94       23.47      5.63 o
   6   4  17      103.38       99.56      8.69 o
   7   4  17       24.06       18.07      6.39 o
   8   4  17        2.63        4.18      6.64 o
   9   4  17        0.05       -8.24      8.24 o
  10   4  17       47.50       40.82      8.76 o
  -7   5  17       33.56       38.00      6.52 o
  -6   5  17       31.12       31.17      4.56 o
  -5   5  17       29.04       27.04      4.11 o
  -4   5  17       20.87       23.73      4.25 o
  -3   5  17       20.11       14.25      4.18 o
  -2   5  17       65.82       63.76      6.53 o
  -1   5  17       32.17       26.36      4.06 o
   0   5  17       71.17       77.28      5.57 o
   1   5  17       31.94       24.76      6.43 o
   2   5  17       66.16       74.51      5.47 o
   3   5  17       19.90       22.46      6.50 o
   4   5  17       20.83       22.70      5.40 o
   5   5  17       29.01       27.04      6.31 o
   6   5  17       31.13       20.02      6.62 o
   7   5  17       33.35       41.15      9.48 o
   8   5  17        8.31        7.46      5.77 o
   9   5  17       15.77       12.23      7.11 o
  -5   6  17        4.34        4.18      6.64 o
  -4   6  17       25.34       47.47     10.91 o
  -3   6  17        3.44        8.90      8.34 o
  -2   6  17       46.51       34.18      6.17 o
  -1   6  17       25.84       23.34      5.87 o
   0   6  17       81.79       77.28      8.12 o
   1   6  17       26.14       20.61      6.59 o
   2   6  17       46.79       36.86      8.01 o
   3   6  17        3.56        8.36      8.01 o
   4   6  17       25.39       27.32      5.94 o
   5   6  17        4.47        4.51      5.56 o
   6   6  17       75.60       65.03      8.31 o
   7   6  17       27.80       28.15      7.14 o
   8   6  17        1.46       -2.94      8.69 o
  -5   7  17        7.35        2.60      6.59 o
  -4   7  17        2.94       11.32      8.34 o
  -3   7  17        5.53       11.15      8.38 o
  -2   7  17       20.05       15.47      8.31 o
  -1   7  17       14.51       10.98      6.46 o
   0   7  17       37.15       38.33      8.17 o
   1   7  17       14.39       13.55      6.60 o
   2   7  17       20.19       13.08      6.31 o
   3   7  17        5.42       -1.92      7.68 o
   4   7  17        2.93       -1.92      7.13 o
   5   7  17        7.35        4.86      7.46 o
   6   7  17        7.51       18.85      5.96 o
  -3   8  17        0.66       -7.82      7.82 o
  -2   8  17        5.80       14.15     12.51 o
  -1   8  17        6.18       13.95      7.68 o
   0   8  17       47.94       61.67     11.60 o
   1   8  17        6.30        7.98      7.16 o
   2   8  17        5.82       -0.87     12.25 o
   3   8  17        0.68       -5.21      6.81 o
   0   0  18      654.00      697.56     25.10 o
   1   0  18        0.02       -1.90      1.90 o
   2   0  18      402.85      378.52     11.31 o
   3   0  18        0.02        6.43      2.94 o
   4   0  18      147.51      160.89      6.36 o
   5   0  18       19.08       16.74      7.67 o
   6   0  18      394.39      440.99     18.29 o
   7   0  18       10.05       10.98      5.07 o
   8   0  18        5.97        7.11      4.72 o
   9   0  18        6.83       13.76      5.57 o
  10   0  18       16.64       25.42      4.65 o
  11   0  18        1.51        0.70      6.08 o
 -11   1  18       13.89       25.02      9.11 o
 -10   1  18       15.48       19.20      5.56 o
  -9   1  18        8.19        7.46      5.05 o
  -8   1  18      132.42      168.35      8.55 o
  -7   1  18       86.85       83.43      5.78 o
  -6   1  18       75.81       78.43      5.61 o
  -5   1  18        5.44        3.31      3.66 o
  -4   1  18       70.81       75.19      3.66 o
  -3   1  18       89.72       91.83      4.55 o
  -2   1  18       61.71       71.13      3.55 o
  -1   1  18       22.35       29.15      3.99 o
   0   1  18       20.24       23.73      2.82 o
   1   1  18       22.37       20.38      2.61 o
   2   1  18       61.85       67.61      4.77 o
   3   1  18       89.80       88.07      4.95 o
   4   1  18       70.76       60.03      5.52 o
   5   1  18        5.41       -4.51      5.21 o
   6   1  18       75.67       86.10      6.13 o
   7   1  18       86.98       95.40      6.71 o
   8   1  18      132.08      141.74      8.80 o
   9   1  18        8.16        2.42      4.15 o
  10   1  18       15.47       -1.38      8.31 o
  11   1  18       13.86       12.51      6.25 o
 -11   2  18        4.82        2.77      8.52 o
 -10   2  18       13.92        8.36     17.25 o
  -9   2  18        4.28       -5.05      5.05 o
  -8   2  18        2.64        3.14      8.17 o
  -7   2  18        7.63       12.89      4.83 o
  -6   2  18      237.97      265.71     10.77 o
  -5   2  18       15.94       21.46      4.65 o
  -4   2  18      116.11      119.15      5.19 o
  -3   2  18        1.40        5.21      2.40 o
  -2   2  18      390.95      391.99     12.54 o
  -1   2  18        3.78        7.32      2.28 o
   0   2  18      621.77      638.89     18.01 o
   1   2  18        3.75        0.52      3.85 o
   2   2  18      390.76      403.57     13.78 o
   3   2  18        1.40        1.24      3.34 o
   4   2  18      116.50      109.55      6.90 o
   5   2  18       15.91       19.20      4.51 o
   6   2  18      237.84      271.34     13.05 o
   7   2  18        7.67        8.90      5.44 o
   8   2  18        2.67       -0.35      7.37 o
   9   2  18        4.25       -1.03      5.87 o
  10   2  18       13.91       12.06      9.25 o
  11   2  18        4.84        6.10      7.16 o
 -10   3  18       15.60        1.92      8.55 o
  -9   3  18        4.74       22.33     13.59 o
  -8   3  18       94.10      102.49      7.21 o
  -7   3  18       79.52       90.31      5.77 o
  -6   3  18       70.71       78.43      4.91 o
  -5   3  18        0.77        0.35      1.93 o
  -4   3  18       32.64       37.67      3.57 o
  -3   3  18       32.78       34.49      4.65 o
  -2   3  18       18.33       18.97      3.33 o
  -1   3  18        7.41        9.95      3.17 o
   0   3  18        0.34       -1.24      3.34 o
   1   3  18        7.42       10.63      4.04 o
   2   3  18       18.34       20.38      4.06 o
   3   3  18       32.91       34.81      4.98 o
   4   3  18       32.72       42.68      5.00 o
   5   3  18        0.79        0.52      4.37 o
   6   3  18       71.22       65.24      7.46 o
   7   3  18       79.82       77.28      8.59 o
   8   3  18       94.20       73.61      9.74 o
   9   3  18        4.67       -0.35      6.66 o
  10   3  18       15.67       13.08      6.59 o
  -7   4  18        2.03        4.18      6.97 o
  -6   4  18      154.10      167.67     10.59 o
  -5   4  18       23.97       22.70      3.14 o
  -4   4  18       80.68       77.28      6.50 o
  -3   4  18        0.95       -0.87      4.55 o
  -2   4  18      223.50      225.23     10.30 o
  -1   4  18       10.07       15.47      4.67 o
   0   4  18      243.84      254.23     10.10 o
   1   4  18        9.97       10.63      3.87 o
   2   4  18      222.83      237.27      9.76 o
   3   4  18        0.92        6.97      3.83 o
   4   4  18       80.58       93.61      6.90 o
   5   4  18       23.89       18.62      4.90 o
   6   4  18      153.85      144.90     11.45 o
   7   4  18        2.05        1.03      5.37 o
   8   4  18       12.97        9.62      5.73 o
   9   4  18        1.13       15.99      6.76 o
  -6   5  18       34.22       35.59      5.35 o
  -5   5  18        1.11        1.74      4.01 o
  -4   5  18       26.84       27.32      5.80 o
  -3   5  18        6.97        2.42      3.99 o
  -2   5  18       12.44       11.50      4.56 o
  -1   5  18       11.57        5.77      5.26 o
   0   5  18        0.08        4.86      3.66 o
   1   5  18       11.60       12.51      4.39 o
   2   5  18       12.53       15.16      4.83 o
   3   5  18        7.04        6.62      7.47 o
   4   5  18       26.89       33.57      6.11 o
   5   5  18        1.12        6.62      5.57 o
   6   5  18       34.49       23.47      5.89 o
   7   5  18       28.33       34.34      7.74 o
   8   5  18       32.37       39.63      9.15 o
  -5   6  18        9.41       10.80      6.59 o
  -4   6  18       37.00       41.48      6.79 o
  -3   6  18        9.57       13.28      8.55 o
  -2   6  18       85.43       82.70      8.40 o
  -1   6  18        9.03       10.28      5.92 o
   0   6  18       76.53       95.40     11.08 o
   1   6  18        9.08        4.18      5.24 o
   2   6  18       85.23       82.46      9.58 o
   3   6  18        9.76        2.94      5.21 o
   4   6  18       37.11       33.12      6.99 o
   5   6  18        9.46       19.32      6.97 o
   6   6  18       48.02       63.14     11.32 o
   7   6  18        1.74       -5.03      6.64 o
  -5   7  18        0.99       -6.10      6.10 o
  -4   7  18        1.98       12.89      6.25 o
  -3   7  18        0.63       -6.29      6.95 o
  -2   7  18        2.90        7.32      8.57 o
  -1   7  18        4.32        2.94      6.25 o
   0   7  18        0.53       18.29      7.79 o
   1   7  18        4.34        7.82      7.68 o
   2   7  18        2.93        2.94      8.33 o
   3   7  18        0.65        0.35      4.39 o
   4   7  18        1.98        0.70      3.64 o
   5   7  18        0.99       -1.57      7.51 o
   1   0  19       29.83       30.30      2.61 o
   2   0  19      102.24      112.61      7.28 o
   3   0  19        6.44        7.11      3.31 o
   4   0  19       64.69       60.85      3.92 o
   5   0  19        7.96        4.18      5.94 o
   6   0  19      129.07      142.06      9.13 o
   7   0  19        0.26       -5.03      5.38 o
   8   0  19       70.19       68.48      7.65 o
   9   0  19        3.13        1.24      5.07 o
  10   0  19       13.66       18.62      8.66 o
 -10   1  19       19.67       20.61     12.58 o
  -9   1  19        2.33        0.87      4.72 o
  -8   1  19       12.79       14.65      5.05 o
  -7   1  19       19.14       18.29      4.74 o
  -6   1  19       31.13       35.59      5.03 o
  -5   1  19       21.95       27.32      4.15 o
  -4   1  19       55.77       56.79      3.38 o
  -3   1  19        6.35        4.69      2.28 o
  -2   1  19       11.94       11.15      2.82 o
  -1   1  19        9.09        7.68      2.79 o
   0   1  19      233.75      271.78     11.31 o
   1   1  19        9.05       10.63      3.45 o
   2   1  19       12.11       15.68      2.40 o
   3   1  19        6.33        7.82      2.44 o
   4   1  19       55.94       62.93      5.02 o
   5   1  19       21.85       20.02      4.84 o
   6   1  19       31.19       43.03      5.02 o
   7   1  19       18.98       18.97      5.05 o
   8   1  19       12.73       21.22      5.59 o
   9   1  19        2.29        3.66      7.68 o
  10   1  19       19.71       21.22      7.67 o
 -10   2  19       20.37        7.46      7.28 o
  -9   2  19        4.16        9.22      5.21 o
  -8   2  19       75.76       71.36      8.03 o
  -7   2  19        1.94        3.47      4.18 o
  -6   2  19      102.71      117.72      6.88 o
  -5   2  19        9.15       13.28      5.57 o
  -4   2  19       40.55       48.38      3.31 o
  -3   2  19        3.56        2.94      2.63 o
  -2   2  19       88.72       92.58      5.33 o
  -1   2  19       55.80       54.44      4.09 o
   0   2  19        3.66        1.92      3.33 o
   1   2  19       56.06       52.32      4.58 o
   2   2  19       88.74      102.75      6.43 o
   3   2  19        3.63       -0.17      3.52 o
   4   2  19       40.53       37.18      3.71 o
   5   2  19        9.26       13.55      4.37 o
   6   2  19      102.77      125.87      7.70 o
   7   2  19        2.02       10.98      5.77 o
   8   2  19       75.80       70.03      7.74 o
   9   2  19        4.14        7.11      6.05 o
  10   2  19       20.29       15.68      6.48 o
  -9   3  19        2.98        7.82      9.37 o
  -8   3  19        9.00       11.69      6.59 o
  -7   3  19       20.70       16.74      5.07 o
  -6   3  19       13.35       15.68      4.70 o
  -5   3  19        8.24        6.62      3.68 o
  -4   3  19       44.77       46.03      3.76 o
  -3   3  19       16.74       21.10      4.49 o
  -2   3  19       11.82       13.76      4.01 o
  -1   3  19       18.38       14.65      5.77 o
   0   3  19      151.81      153.94      8.52 o
   1   3  19       18.29       20.26      4.39 o
   2   3  19       11.52       13.95      3.34 o
   3   3  19       16.61       13.95      3.64 o
   4   3  19       44.57       40.47      5.03 o
   5   3  19        8.19        5.77      4.37 o
   6   3  19       13.25       10.12      4.37 o
   7   3  19       20.62       23.21      6.74 o
   8   3  19        8.91       10.28      7.70 o
   9   3  19        3.02        2.60      7.26 o
  -7   4  19        5.74       -7.16      7.16 o
  -6   4  19       87.49       85.12     10.23 o
  -5   4  19        9.36       13.36      5.70 o
  -4   4  19       51.71       53.47      5.98 o
  -3   4  19        1.96       -3.14      4.53 o
  -2   4  19       88.99       94.88      6.69 o
  -1   4  19       53.03       60.44      5.54 o
   0   4  19        1.91       12.06      5.77 o
   1   4  19       53.25       47.84      5.10 o
   2   4  19       88.85       86.10      7.84 o
   3   4  19        1.87       -0.35      3.52 o
   4   4  19       51.67       48.01      5.49 o
   5   4  19        9.35        9.95      6.08 o
   6   4  19       87.79       99.04     10.24 o
   7   4  19        5.87       10.63      6.11 o
   8   4  19       44.31       44.77      7.07 o
   9   4  19        7.80       11.32      7.82 o
  -6   5  19        4.18       -0.17      4.06 o
  -5   5  19       20.22        6.97      8.01 o
  -4   5  19       17.65       14.15      5.37 o
  -3   5  19       19.95       26.78      5.33 o
  -2   5  19       10.89        9.62      3.68 o
  -1   5  19       13.43       11.32      5.07 o
   0   5  19       72.91       74.06      6.13 o
   1   5  19       13.46       13.36      7.44 o
   2   5  19       10.64       15.37      6.10 o
   3   5  19       19.93       15.16      5.56 o
   4   5  19       17.67       18.07      7.63 o
   5   5  19       20.16       21.22      6.93 o
   6   5  19        4.11        5.91      5.57 o
   7   5  19       27.88       30.87      7.77 o
   8   5  19        6.76        4.02      8.21 o
  -4   6  19       12.44        4.02      6.31 o
  -3   6  19        0.97       20.02      9.93 o
  -2   6  19       39.24       31.32      6.06 o
  -1   6  19       30.62       26.78      7.37 o
   0   6  19       15.60        4.51      8.52 o
   1   6  19       30.83       28.43     11.12 o
   2   6  19       39.19       48.57     15.09 o
   3   6  19        1.01       -3.82      5.05 o
   4   6  19       12.44        1.57      6.62 o
   5   6  19       13.58       22.46      7.63 o
   6   6  19       35.23       11.69      6.95 o
  -4   7  19        4.54       75.89     23.45 o
  -3   7  19       11.30       13.36      9.16 o
  -2   7  19        9.75        6.97      6.83 o
  -1   7  19       10.77        4.02      9.27 o
   0   7  19       29.01       29.15      8.83 o
   1   7  19       10.79       18.85      8.94 o
   2   7  19        9.60        4.02     11.71 o
   3   7  19       11.26       11.86      8.55 o
   4   7  19        4.58       -8.75      8.75 o
   0   0  20       64.77       62.09      5.40 o
   1   0  20       78.05       74.51      4.56 o
   2   0  20       23.96       29.43      3.15 o
   3   0  20        2.26        3.82      2.42 o
   4   0  20        1.22       -2.11      4.72 o
   5   0  20       15.25       17.07      5.78 o
   6   0  20        6.92       14.44      5.63 o
   7   0  20      123.86      121.76      9.62 o
   8   0  20        0.79        0.35      4.02 o
   9   0  20        7.24       12.06      6.78 o
  10   0  20        8.84        1.24      8.92 o
 -10   1  20       30.98       17.07     14.83 o
  -9   1  20       10.66       10.12      4.88 o
  -8   1  20        9.14        4.51      4.70 o
  -7   1  20      104.91      107.63      7.39 o
  -6   1  20        1.18        1.24      4.90 o
  -5   1  20      176.80      180.19      8.50 o
  -4   1  20       28.31       36.06      4.91 o
  -3   1  20      108.90      114.58      4.81 o
  -2   1  20       38.76       52.13      4.20 o
  -1   1  20      203.04      199.09      8.94 o
   0   1  20        5.02       15.68      5.44 o
   1   1  20      203.30      192.81      8.43 o
   2   1  20       38.83       43.90      3.68 o
   3   1  20      109.31      106.81      5.19 o
   4   1  20       28.28       38.64      5.24 o
   5   1  20      176.99      188.07     10.85 o
   6   1  20        1.20       -0.35      3.52 o
   7   1  20      104.86      110.94      9.18 o
   8   1  20        9.10        7.46      5.19 o
   9   1  20       10.68       27.46     11.34 o
  10   1  20       31.02        2.42     15.63 o
  -9   2  20       15.13       13.08      8.50 o
  -8   2  20        3.50       -1.38      4.34 o
  -7   2  20      113.38      113.45      8.71 o
  -6   2  20       11.01       14.65      5.77 o
  -5   2  20       13.52       10.12      4.70 o
  -4   2  20        4.30        4.51      2.07 o
  -3   2  20        2.77        4.51      4.15 o
  -2   2  20       25.50       28.43      3.66 o
  -1   2  20       38.14       45.31      4.98 o
   0   2  20       50.75       57.40      5.99 o
   1   2  20       38.20       38.64      4.60 o
   2   2  20       25.48       19.32      3.83 o
   3   2  20        2.67        8.90      3.47 o
   4   2  20        4.36        9.06      3.82 o
   5   2  20       13.40       13.08      5.05 o
   6   2  20       10.92        5.21      5.07 o
   7   2  20      113.06      100.63      9.01 o
   8   2  20        3.49       -1.38      6.08 o
   9   2  20       15.11        9.95      5.42 o
  -9   3  20       17.35       -0.17      8.64 o
  -8   3  20        3.87        3.31      5.38 o
  -7   3  20       73.78       78.90      6.57 o
  -6   3  20        2.03        1.24      3.52 o
  -5   3  20       92.56       91.83      7.60 o
  -4   3  20       32.16       34.97      3.90 o
  -3   3  20       86.03       87.58      9.15 o
  -2   3  20       17.28       19.32      4.18 o
  -1   3  20      133.13      130.05      8.14 o
   0   3  20       33.92       31.46      5.33 o
   1   3  20      133.23      111.50      8.64 o
   2   3  20       17.42       21.46      4.41 o
   3   3  20       85.98       85.61      7.09 o
   4   3  20       32.02       37.18      6.76 o
   5   3  20       92.43      115.44     11.62 o
   6   3  20        2.02        0.70      3.82 o
   7   3  20       73.66       71.81      8.73 o
   8   3  20        3.80        0.17      7.23 o
   9   3  20       17.48       18.52      7.72 o
  -7   4  20       43.46       38.82      9.86 o
  -6   4  20       10.53       14.25     11.46 o
  -5   4  20       11.47       18.52      5.91 o
  -4   4  20        5.24       12.70      4.04 o
  -3   4  20       14.16       13.76      5.19 o
  -2   4  20       14.38        7.32      4.49 o
  -1   4  20       19.12       23.21      5.09 o
   0   4  20       20.14       12.89      5.87 o
   1   4  20       19.11       18.97      6.45 o
   2   4  20       14.39       17.74      5.00 o
   3   4  20       13.99       17.40      4.51 o
   4   4  20        5.32       12.23      4.53 o
   5   4  20       11.49        9.06      5.56 o
   6   4  20       10.46       10.28      6.27 o
   7   4  20       43.32       40.64      7.91 o
   8   4  20       10.51        4.51      9.20 o
  -6   5  20        0.95        9.79      4.37 o
  -5   5  20       45.94       31.92      8.05 o
  -4   5  20       10.85        8.36      5.73 o
  -3   5  20       52.68       62.72      7.11 o
  -2   5  20       13.97       33.57      7.04 o
  -1   5  20       47.89       56.01      6.52 o
   0   5  20       39.36       50.99      6.79 o
   1   5  20       48.09       35.75     11.05 o
   2   5  20       14.17       25.02      9.77 o
   3   5  20       52.81       49.49      6.86 o
   4   5  20       10.80        2.26      4.01 o
   5   5  20       45.94       34.65      6.06 o
   6   5  20        0.93        0.35      6.83 o
   7   5  20       46.97       41.15      9.32 o
  -3   6  20       10.10        7.98      5.75 o
  -2   6  20       20.37       27.46      8.99 o
  -1   6  20        0.44       12.06      8.71 o
   0   6  20       29.06       38.15      7.51 o
   1   6  20        0.43       12.06      8.34 o
   2   6  20       20.43       25.56      7.07 o
   3   6  20        9.98       -2.77     10.23 o
   4   6  20        0.89        4.36     11.50 o
   5   6  20        6.04        0.70      7.11 o
  -1   7  20       23.19       27.74      9.74 o
   0   7  20       28.51       34.04      8.78 o
   1   7  20       23.32        2.11      8.94 o
   1   0  21       86.12       79.84      5.42 o
   2   0  21        0.85        4.02      2.60 o
   3   0  21      130.33      133.38      6.39 o
   4   0  21        9.69       14.44      5.42 o
   5   0  21       20.18       18.07      5.38 o
   6   0  21        0.07       -4.86      5.24 o
   7   0  21       10.78        5.57      7.30 o
   8   0  21       12.33       13.55      5.73 o
   9   0  21        0.54        3.82     11.45 o
  -9   1  21      136.91      142.68     17.98 o
  -8   1  21        6.44        8.75      5.23 o
  -7   1  21        8.71        1.92      7.49 o
  -6   1  21        8.32        2.77      4.53 o
  -5   1  21       85.01       83.90      5.56 o
  -4   1  21       13.22       17.94      4.15 o
  -3   1  21       93.79      105.45      4.88 o
  -2   1  21        0.07        1.74      2.96 o
  -1   1  21       69.36       77.74      7.21 o
   0   1  21       45.42       48.57      4.97 o
   1   1  21       69.35       72.02      5.82 o
   2   1  21        0.06        2.42      3.99 o
   3   1  21       93.79       99.56      7.11 o
   4   1  21       13.34       20.85      5.54 o
   5   1  21       84.98       84.88     10.70 o
   6   1  21        8.31       -5.57      5.57 o
   7   1  21        8.69        9.79      5.61 o
   8   1  21        6.41        4.36      6.27 o
   9   1  21      136.73      123.22     14.95 o
  -8   2  21       15.07       12.06      6.32 o
  -7   2  21        5.24        1.38      4.69 o
  -6   2  21        0.13        4.51      4.37 o
  -5   2  21       17.39       25.02      6.60 o
  -4   2  21       11.13       10.63      4.74 o
  -3   2  21       92.43       91.57      4.79 o
  -2   2  21        2.11        1.92      2.96 o
  -1   2  21       79.94       81.99      7.18 o
   0   2  21        0.16        3.47      5.75 o
   1   2  21       79.69       94.11      7.94 o
   2   2  21        2.07       12.70      4.04 o
   3   2  21       92.37       84.15      5.82 o
   4   2  21       11.03       15.16      4.32 o
   5   2  21       17.47       23.85      5.42 o
   6   2  21        0.12       -4.36      4.36 o
   7   2  21        5.22        2.60      5.19 o
   8   2  21       15.05       17.28      5.71 o
  -7   3  21       16.89       18.07      6.95 o
  -6   3  21        1.95        7.46      5.77 o
  -5   3  21       62.46       70.03     10.38 o
  -4   3  21        5.70       14.95      7.14 o
  -3   3  21       71.27       83.19      5.54 o
  -2   3  21       17.73       20.26      4.88 o
  -1   3  21       69.92       77.74      6.99 o
   0   3  21       45.82       39.48      5.80 o
   1   3  21       69.81       77.51     10.00 o
   2   3  21       17.50       25.30      6.64 o
   3   3  21       71.17       71.59      6.92 o
   4   3  21        5.72        0.17      4.41 o
   5   3  21       62.55       53.85      7.16 o
   6   3  21        1.91        3.66      4.90 o
   7   3  21       17.11        4.51      6.95 o
   8   3  21        8.51       -3.82      8.71 o
  -6   4  21        1.07       -2.94     11.27 o
  -5   4  21       19.09       19.20     12.72 o
  -4   4  21        5.56       -3.47      8.50 o
  -3   4  21       39.22       38.97      5.61 o
  -2   4  21        1.37        1.38      4.86 o
  -1   4  21       38.71       41.66      6.64 o
   0   4  21       11.03       14.65      5.56 o
   1   4  21       38.31       35.59      6.46 o
   2   4  21        1.33        9.22      5.77 o
   3   4  21       39.02       42.00      7.70 o
   4   4  21        5.46        1.57      5.23 o
   5   4  21       19.11       15.16      5.45 o
   6   4  21        1.09        2.60      5.19 o
   7   4  21        3.60       -4.18      6.64 o
  -5   5  21       25.96       20.02      5.44 o
  -4   5  21        7.82        0.00      1.74 o
  -3   5  21       29.27       25.96      4.30 o
  -2   5  21       10.94       25.96      7.13 o
  -1   5  21       44.73       53.66      7.54 o
   0   5  21       14.54        2.60      6.59 o
   1   5  21       44.64       44.77     10.24 o
   2   5  21       10.79        5.77      6.66 o
   3   5  21       29.22       42.86     11.24 o
   4   5  21        7.83       10.28     10.66 o
   5   5  21       26.04        3.47      3.97 o
  -3   6  21       10.77       12.06      8.34 o
  -2   6  21        0.45       -4.36      6.93 o
  -1   6  21       24.84       38.82     10.52 o
   0   6  21        6.04       -8.50      9.23 o
   1   6  21       24.60       52.51      8.80 o
   2   6  21        0.48      -10.12     10.24 o
   3   6  21       10.72        4.36      7.82 o
   0   0  22       71.54       63.14      7.75 o
   1   0  22       17.87       26.36      4.06 o
   2   0  22        0.07        1.03      3.97 o
   3   0  22        3.99        4.18      3.83 o
   4   0  22       37.30       44.60      5.10 o
   5   0  22        9.52        0.17      3.69 o
   6   0  22       50.01       50.24      5.99 o
   7   0  22       22.82       24.49      5.09 o
   8   0  22        6.44       13.08      8.40 o
  -8   1  22       38.91       45.66     10.89 o
  -7   1  22        1.66       11.32      7.11 o
  -6   1  22       28.98       30.30      5.96 o
  -5   1  22        2.59       -2.11      6.48 o
  -4   1  22        1.26       -4.02      4.02 o
  -3   1  22       39.16       38.00      4.88 o
  -2   1  22       58.32       67.84      6.31 o
  -1   1  22       69.26       63.55      6.10 o
   0   1  22        1.90        4.02      3.12 o
   1   1  22       69.14       74.06      4.77 o
   2   1  22       58.31       65.89      6.64 o
   3   1  22       39.12       39.63      7.65 o
   4   1  22        1.20        6.29      4.04 o
   5   1  22        2.55       -1.57      6.46 o
   6   1  22       28.83       35.91      6.17 o
   7   1  22        1.67       16.20      7.65 o
   8   1  22       38.82       34.65      7.77 o
  -7   2  22       14.02       20.26      4.88 o
  -6   2  22       38.66       42.86      5.87 o
  -5   2  22       12.53       15.47      5.09 o
  -4   2  22       27.21       28.57      5.23 o
  -3   2  22        5.89        2.60      5.40 o
  -2   2  22        8.80        9.37      3.64 o
  -1   2  22       25.29       31.03      4.56 o
   0   2  22       67.03       69.37      7.25 o
   1   2  22       25.44       27.74      8.07 o
   2   2  22        9.15       12.70      4.32 o
   3   2  22        5.99        7.82      4.36 o
   4   2  22       27.27       33.73      5.68 o
   5   2  22       12.58        8.36      4.88 o
   6   2  22       38.62       45.31      6.05 o
   7   2  22       14.06       22.70      6.17 o
  -6   3  22       19.77       28.57      6.64 o
  -5   3  22        6.46       -2.60      6.93 o
  -4   3  22        1.32        0.35      5.24 o
  -3   3  22       36.47       28.85      4.69 o
  -2   3  22       41.91       42.51      7.23 o
  -1   3  22       48.26       47.65      8.94 o
   0   3  22        2.18       12.06      8.07 o
   1   3  22       48.06       53.85      9.69 o
   2   3  22       41.75       72.25      8.75 o
   3   3  22       36.47       39.48      6.64 o
   4   3  22        1.25        8.50      9.01 o
   5   3  22        6.39        8.36      4.20 o
   6   3  22       19.77       24.37      8.87 o
   7   3  22        6.92       10.80      6.76 o
  -5   4  22       13.81       11.86      6.10 o
  -4   4  22       19.38       18.07      6.62 o
  -3   4  22       11.79       20.26      8.21 o
  -2   4  22        5.82        4.36      5.94 o
  -1   4  22       39.60       38.00      6.03 o
   0   4  22       32.69       42.68      5.87 o
   1   4  22       39.81       51.55      7.02 o
   2   4  22        6.01        3.47      6.10 o
   3   4  22       11.89       19.90      6.48 o
   4   4  22       19.33       15.16      6.48 o
   5   4  22       13.81        7.46     11.46 o
   6   4  22       33.56       20.73      6.25 o
  -3   5  22       26.90       20.73      9.37 o
  -2   5  22       19.41       28.57      7.33 o
  -1   5  22       48.05       42.33      5.84 o
   0   5  22        0.47       -1.92      7.13 o
   1   5  22       47.86       36.06      6.50 o
   2   5  22       19.27       28.57     11.01 o
   3   5  22       26.91       21.95     13.12 o
   4   5  22        2.43       39.15     21.97 o
   1   0  23       46.13       50.42      4.30 o
   2   0  23       75.02       93.87      5.63 o
   3   0  23       11.60       19.32      4.76 o
   4   0  23       24.18       24.37      6.90 o
   5   0  23       24.00       28.15      5.61 o
   6   0  23        0.06       -1.03      4.67 o
   7   0  23       17.27        8.21      6.27 o
  -7   1  23        2.50       11.15     11.81 o
  -6   1  23        5.46       -5.71      5.71 o
  -5   1  23        2.64        5.91      5.38 o
  -4   1  23       38.70       39.30      9.09 o
  -3   1  23        2.45       12.70     10.63 o
  -2   1  23       19.82       20.02      3.43 o
  -1   1  23       76.01       82.23      5.75 o
   0   1  23        3.68        9.79      4.22 o
   1   1  23       76.13       82.70      5.77 o
   2   1  23       19.88       22.70      4.53 o
   3   1  23        2.47        0.00      1.74 o
   4   1  23       38.86       34.49      7.13 o
   5   1  23        2.62        4.36      7.16 o
   6   1  23        5.47        7.46      5.42 o
  -6   2  23        0.43        0.70      6.76 o
  -5   2  23       16.57       21.46      7.09 o
  -4   2  23       20.70       23.85      5.92 o
  -3   2  23       11.80       15.99      5.70 o
  -2   2  23       68.84       77.51      6.52 o
  -1   2  23       36.78       29.56      5.45 o
   0   2  23        3.69        2.42      4.69 o
   1   2  23       36.73       31.46      5.03 o
   2   2  23       68.72       86.10      7.60 o
   3   2  23       11.77       25.42     10.12 o
   4   2  23       20.65       17.74      6.55 o
   5   2  23       16.58        5.03      5.75 o
   6   2  23        0.46        5.03      9.06 o
  -5   3  23        2.03       -6.24      6.24 o
  -4   3  23       30.45       15.68      6.59 o
  -3   3  23        8.76        5.21      4.70 o
  -2   3  23        8.69        7.11      3.31 o
  -1   3  23       45.71       41.48      6.29 o
   0   3  23        1.07       10.80      8.68 o
   1   3  23       45.92       51.55      7.02 o
   2   3  23        8.70       22.07      6.57 o
   3   3  23        8.80       20.73      7.70 o
   4   3  23       30.58       15.89      6.95 o
   5   3  23        2.00        4.86     11.12 o
  -3   4  23       13.98       19.55      8.75 o
  -2   4  23       57.85       61.88      7.06 o
  -1   4  23       21.35       10.12      6.31 o
   0   4  23        3.47       10.63      5.59 o
   1   4  23       21.27       21.22      5.35 o
   2   4  23       57.68       53.85      8.14 o
   3   4  23       13.88       -1.38      7.82 o
   4   4  23       17.61        0.00      1.74 o
  -1   5  23       22.16       23.34     12.25 o
   0   5  23        1.80        7.11      5.21 o
   1   5  23       22.33        4.86      9.20 o
   0   0  24        8.32        8.75      5.07 o
   1   0  24       30.17       39.48      5.64 o
   2   0  24      128.42      118.00      8.31 o
   3   0  24       19.92       25.82      5.77 o
   4   0  24       32.30       34.81      6.39 o
   5   0  24       39.05       43.90      6.46 o
  -5   1  24        6.79       -6.62      6.62 o
  -4   1  24        6.88        7.46      6.64 o
  -3   1  24       43.00       47.11      6.34 o
  -2   1  24        0.18       -6.29      6.95 o
  -1   1  24       35.27       44.60      5.30 o
   0   1  24        0.27        4.18      4.37 o
   1   1  24       35.23       36.71      5.44 o
   2   1  24        0.19        2.60      5.73 o
   3   1  24       43.11       38.15      7.51 o
   4   1  24        6.91       11.15      5.02 o
   5   1  24        6.86       -1.74      7.49 o
  -4   2  24       31.15       23.97      8.66 o
  -3   2  24       17.84       23.73      7.84 o
  -2   2  24      111.91      122.06     11.38 o
  -1   2  24       21.74       20.61      5.63 o
   0   2  24        5.89        2.77      3.99 o
   1   2  24       21.67       27.32      5.10 o
   2   2  24      111.80      123.22     16.41 o
   3   2  24       17.80       24.90      9.62 o
   4   2  24       31.09       20.38     10.61 o
   5   2  24       33.29        9.37      9.22 o
  -2   3  24        2.40        1.57      7.84 o
  -1   3  24       31.09       29.43      6.15 o
   0   3  24        0.66        0.35      7.72 o
   1   3  24       30.86       22.70      6.41 o
   2   3  24        2.42        3.66      8.19 o
   3   3  24       20.73       13.36      7.82 o
   4   3  24        8.89        2.94      8.69 o
  -1   4  24        8.09       63.14     36.50 o
   0   4  24        1.87        5.03      8.17 o
   1   4  24        8.00       10.28     10.24 o
   1   0  25       12.62        0.87      5.24 o
   2   0  25       61.12       48.94      7.20 o
   3   0  25        1.35       12.89      7.30 o
   4   0  25        3.02       21.95     13.73 o
  -3   1  25       15.41       13.08      8.21 o
  -2   1  25        3.06        3.47      8.34 o
  -1   1  25        0.17       -2.77      4.34 o
   0   1  25       16.38       16.53      4.51 o
   1   1  25        0.18       -2.60      4.51 o
   2   1  25        3.06       -5.21      8.87 o
   3   1  25       15.41       18.29     14.11 o
  -1   2  25        9.34        8.90      5.44 o
   0   2  25        2.04       12.70      6.11 o
   1   2  25        9.38       16.53      5.57 o
   2   2  25       53.92       56.01     12.25 o
 
